# Supplementary material for: Bis[tris(3-tert-butyl-5-methyl­pyrazol-1-yl)hydridoborato]ytterbium(II) toluene solvate
Source: Acta Crystallogr Sect E Struct Rep Online. 2009 May 14;65(Pt 6):m643–4. doi: 10.1107/S1600536809017152 (PMC2969540; doi:10.1107/S1600536809017152)
Supplement: Supplementary file 2 [file e-65-0m643-Isup2.hkl]

# 
# h,k,l, Fc-squared, Fo-squared, sigma(Fo-squared) and status flag 
# 
data_I
_shelx_title ' tak0733 in P-1' 
_shelx_refln_list_code          4 
_shelx_F_calc_maximum      278.56 
_exptl_crystal_F_000      1164.00 
_reflns_d_resolution_high  0.7682 
 
loop_ 
 _symmetry_equiv_pos_as_xyz 
 'x, y, z' 
 '-x, -y, -z' 
 
_cell_length_a    11.8621 
_cell_length_b    12.1587 
_cell_length_c    20.6498 
_cell_angle_alpha  96.107 
_cell_angle_beta   96.100 
_cell_angle_gamma  98.974 
 
_shelx_F_squared_multiplier     1.000 
 
loop_ 
 _refln_index_h 
 _refln_index_k 
 _refln_index_l 
 _refln_F_squared_calc 
 _refln_F_squared_meas 
 _refln_F_squared_sigma 
 _refln_observed_status 
   1   0   0      379.37      228.24     25.41 o 
   2   0   0     7078.96     8504.27    203.37 o 
   3   0   0     7130.71     7839.11    177.25 o 
   4   0   0    17611.84    20294.30    433.62 o 
   5   0   0     2643.81     2838.67     64.31 o 
   6   0   0    14878.48    16591.23    845.17 o 
   7   0   0     3501.47     3755.81     84.79 o 
   8   0   0     5144.63     5087.08    113.97 o 
   9   0   0     5150.46     5624.62    175.60 o 
  11   0   0     2176.82     2247.02     89.64 o 
  13   0   0     1401.48     1393.99     66.75 o 
  14   0   0      123.06      160.45     41.21 o 
  15   0   0     1168.65     1130.30     62.67 o 
 -15   1   0     1007.06      989.83     59.12 o 
 -14   1   0        0.39       -5.77     32.14 o 
 -13   1   0     2336.18     2180.83    113.66 o 
 -11   1   0     3241.53     3397.68    125.79 o 
 -10   1   0      894.73     1729.38     71.88 o 
  -9   1   0     1831.94     2825.72    183.28 o 
  -8   1   0     4479.90     4624.04    171.92 o 
  -7   1   0     4344.96     4439.38     99.23 o 
  -6   1   0     4389.02     4653.44    103.20 o 
  -5   1   0     4190.53     4505.24    221.80 o 
  -4   1   0    18700.25    20951.38    677.44 o 
  -3   1   0       24.91       23.67      3.68 o 
  -2   1   0      881.31      994.41     36.58 o 
  -1   1   0     2484.46     2481.34     76.83 o 
   0   1   0    57480.34    54043.29   7676.48 o 
   1   1   0      637.74      862.31     26.86 o 
   2   1   0     7012.78     7482.46    160.98 o 
   3   1   0     2889.11     3029.70     80.98 o 
   4   1   0    10449.91    11435.95    296.38 o 
   5   1   0      761.93      685.00     21.58 o 
   6   1   0    10330.71    11331.87    272.37 o 
   7   1   0     2095.90     2088.46     85.26 o 
   8   1   0     3240.85     3129.38     89.48 o 
   9   1   0     5001.97     5241.39    208.84 o 
  10   1   0      165.72      233.90     37.67 o 
  11   1   0     1535.47     1661.48     70.63 o 
  13   1   0      440.68      429.66     35.73 o 
 -15   2   0      925.88      954.39     58.20 o 
 -14   2   0       17.97      -23.78     29.55 o 
 -13   2   0     1659.68     1552.08     82.47 o 
 -12   2   0       13.57      -29.90     29.90 o 
 -11   2   0     3086.12     3222.39    121.53 o 
 -10   2   0     3892.02     4075.66    232.11 o 
  -9   2   0     5537.94     6448.22    166.52 o 
  -8   2   0     5242.52     6798.80    150.50 o 
  -7   2   0     3585.40     3586.30    103.00 o 
  -6   2   0      764.78      582.09     18.95 o 
  -5   2   0     6398.89     6013.32    131.00 o 
  -4   2   0    12017.00    12321.71    418.53 o 
  -3   2   0     2026.26     1864.40    135.19 o 
  -2   2   0    19959.14    21242.13    523.42 o 
  -1   2   0     1380.50     1489.78     47.88 o 
   0   2   0     1507.06     1493.48     71.21 o 
   1   2   0       19.21       -3.04      3.04 o 
   2   2   0     7707.42     9478.38    324.55 o 
   3   2   0     1255.39     1212.30     31.88 o 
   4   2   0    20246.91    22792.28    485.42 o 
   5   2   0       99.70      109.34     19.48 o 
   6   2   0     3759.69     3726.71     83.98 o 
   7   2   0     1840.48     1828.42     44.64 o 
   8   2   0     3640.25     3456.76     97.48 o 
   9   2   0     1252.50     1240.92     84.26 o 
  10   2   0     1204.49     1195.25     52.12 o 
  11   2   0     1971.89     1885.64     62.64 o 
  12   2   0      933.32     1048.92    125.22 o 
  13   2   0      981.57     1142.78     58.70 o 
 -15   3   0     1169.91     1213.74     67.55 o 
 -14   3   0        1.39      -15.66     38.42 o 
 -13   3   0     1338.92     1347.58     66.81 o 
 -12   3   0       19.01        8.64     63.43 o 
 -11   3   0     1950.45     1962.24     82.02 o 
 -10   3   0     1204.98     1168.58    102.80 o 
  -9   3   0     7497.84     7869.01    202.09 o 
  -7   3   0     5719.69     6322.96    267.29 o 
  -6   3   0     1369.97     1154.17     63.78 o 
  -5   3   0     9633.63    10461.95    226.11 o 
  -4   3   0     2896.75     2865.92    113.56 o 
  -3   3   0     2673.22     2793.44     71.36 o 
  -2   3   0    12391.14    12783.91    613.36 o 
  -1   3   0     7513.82     7367.43    496.61 o 
   0   3   0      134.81      129.81     18.74 o 
   1   3   0      156.44      123.93      7.28 o 
   2   3   0    16413.88    17761.77    380.13 o 
   3   3   0     2349.46     2960.86     61.69 o 
   4   3   0    18017.76    20831.61   1327.28 o 
   5   3   0      252.41      195.34     25.11 o 
   6   3   0     4571.78     4217.46    211.68 o 
   7   3   0     2811.28     2765.59     79.67 o 
   8   3   0     2372.37     2284.88     89.30 o 
   9   3   0      942.42     1031.89     87.35 o 
  10   3   0     1877.45     1815.06     59.75 o 
  11   3   0     1364.10     1345.47     61.14 o 
  12   3   0     1152.87     1163.47     64.08 o 
  13   3   0     1847.11     1862.24     84.46 o 
 -15   4   0     1136.59     1192.10     94.58 o 
 -14   4   0        4.82       -1.78     66.42 o 
 -13   4   0     2045.43     2181.47     93.64 o 
 -12   4   0       36.80       -2.63     59.90 o 
 -11   4   0     2406.03     2636.51    103.51 o 
 -10   4   0      542.29      502.00     82.67 o 
  -9   4   0     2895.93     3005.81     83.45 o 
  -8   4   0      358.19      330.58     20.63 o 
  -7   4   0     5418.15     5870.77    151.47 o 
  -6   4   0     3406.87     5104.01    116.88 o 
  -5   4   0    17425.98    19208.39    411.81 o 
  -4   4   0     2923.96     2802.27    115.81 o 
  -3   4   0     6730.52     6518.00    164.26 o 
  -2   4   0    17155.66    17437.15    526.28 o 
  -1   4   0    16669.78    17932.19    542.77 o 
   0   4   0      114.08       77.26      8.62 o 
   1   4   0     3494.70     3414.41     75.97 o 
   2   4   0    16750.79    17175.64    367.69 o 
   3   4   0      205.25      281.25     11.20 o 
   4   4   0     5872.17     6680.33    154.83 o 
   5   4   0        7.19       26.77      8.57 o 
   6   4   0     5688.68     5710.40    358.28 o 
   7   4   0      808.93      763.86     29.66 o 
   8   4   0     3832.45     3889.46    110.04 o 
   9   4   0     1996.35     1796.54     58.46 o 
  10   4   0     3585.75     3276.15     96.31 o 
  11   4   0     1522.19     1428.64     51.73 o 
  12   4   0      833.16     1036.87     55.31 o 
  13   4   0     2124.68     2029.40    130.76 o 
 -15   5   0      557.37      760.28     53.53 o 
 -14   5   0      147.21      202.04     53.57 o 
 -13   5   0     1733.46     1909.49     89.94 o 
 -12   5   0      196.57      165.26     56.06 o 
 -11   5   0     1650.80     1534.38     69.23 o 
 -10   5   0       31.77        2.98     38.72 o 
  -9   5   0     8721.99     9017.06    230.61 o 
  -8   5   0      296.48      244.67     19.93 o 
  -7   5   0     3238.12     3435.56    113.46 o 
  -6   5   0     1211.37     1390.67     64.98 o 
  -5   5   0    10549.84    11489.44    248.83 o 
  -4   5   0     2955.14     3292.42    134.14 o 
  -3   5   0     2143.84     1913.58    210.98 o 
  -2   5   0     9776.28    10570.94   1079.78 o 
  -1   5   0     4912.21     5023.08    157.22 o 
   0   5   0     7041.35     6135.57    152.35 o 
   1   5   0     2535.17     2157.31     49.96 o 
   2   5   0    15087.89    14607.17    318.96 o 
   3   5   0      107.59       63.61     20.78 o 
   4   5   0     5861.61     6658.27    315.78 o 
   5   5   0      272.25      304.21     39.52 o 
   6   5   0     6507.81     7633.21    421.81 o 
   7   5   0       14.98       -2.81     15.70 o 
   8   5   0     3929.77     3907.81    148.05 o 
   9   5   0     1012.54      952.53     33.71 o 
  10   5   0     2676.64     2473.05     80.92 o 
  11   5   0      279.94      268.36     24.48 o 
  12   5   0      485.16      544.59     36.73 o 
  13   5   0     1247.69     1121.00     64.23 o 
 -14   6   0      232.16      349.12     64.93 o 
 -13   6   0     1352.91     1545.22    101.40 o 
 -12   6   0      213.71      249.71     89.00 o 
 -11   6   0      773.51      715.17     62.69 o 
 -10   6   0      318.96      274.19     21.19 o 
  -9   6   0     4700.76     4861.50    130.12 o 
  -8   6   0      576.28      471.14     46.94 o 
  -7   6   0     4035.04     4027.53    116.65 o 
  -6   6   0      440.82      351.40     20.83 o 
  -5   6   0     3069.43     3153.65     72.58 o 
  -4   6   0     2201.93     2920.43    137.53 o 
  -3   6   0     7714.50     7833.02    242.61 o 
  -2   6   0     1333.88     1362.66     63.09 o 
  -1   6   0     2209.76     2164.21    123.08 o 
   0   6   0    16497.45    16461.29    843.88 o 
   1   6   0       18.93        6.28      9.97 o 
   2   6   0     8133.59     7755.31    261.31 o 
   3   6   0      560.70      517.69     32.99 o 
   4   6   0     4532.34     4709.86    151.78 o 
   5   6   0      204.23      290.28     44.85 o 
   6   6   0    10134.31    10746.27    357.85 o 
   7   6   0        9.26       27.94     24.27 o 
   8   6   0     4110.76     4802.70    283.29 o 
   9   6   0     1294.65     1367.71     81.72 o 
  10   6   0     1783.26     1941.94     83.05 o 
  11   6   0      301.34      271.97     31.10 o 
  12   6   0      577.59      549.33     60.20 o 
 -14   7   0      352.03      454.70     41.56 o 
 -13   7   0     1114.57     1389.09     69.40 o 
 -12   7   0      248.80      295.82     33.01 o 
 -11   7   0     1610.71     1756.93     97.22 o 
 -10   7   0      173.86      165.16     47.99 o 
  -9   7   0     4071.40     4109.10    402.43 o 
  -8   7   0       11.22      -20.02     27.56 o 
  -7   7   0     3479.00     3459.38     94.42 o 
  -6   7   0      260.87      262.00     71.66 o 
  -5   7   0     3983.90     3721.84     99.33 o 
  -4   7   0      887.63      854.99     48.24 o 
  -3   7   0     5229.03     5200.70    303.12 o 
  -1   7   0     4822.94     4474.48    208.29 o 
   0   7   0    10185.48     9348.27    287.89 o 
   1   7   0     3880.29     3517.26    216.06 o 
   2   7   0     4561.54     3772.68    100.72 o 
   3   7   0     1683.70     1478.68     45.03 o 
   4   7   0     3021.67     2939.47     81.39 o 
   5   7   0       34.22       23.76     23.97 o 
   6   7   0    10477.32    10406.60    537.97 o 
   7   7   0     1158.35     1092.17     60.84 o 
   8   7   0     1942.36     2102.37    304.86 o 
   9   7   0       73.98       66.99     22.37 o 
  10   7   0      867.96      907.60    123.48 o 
  11   7   0      354.61      322.50     50.83 o 
  12   7   0     1040.41     1067.07     86.70 o 
 -14   8   0      200.00      326.13     65.33 o 
 -13   8   0      714.18      875.44     53.80 o 
 -12   8   0      231.85      190.20     30.50 o 
 -11   8   0      939.44     1297.63     90.24 o 
 -10   8   0       55.80       85.98     51.62 o 
  -9   8   0     1465.53     1642.89    150.84 o 
  -8   8   0      387.43      337.23     21.46 o 
  -7   8   0     1407.59     1361.24     44.70 o 
  -6   8   0        7.95        8.49     51.38 o 
  -5   8   0     3247.56     3142.09     86.10 o 
  -4   8   0     1464.77     1391.07     37.05 o 
  -3   8   0     4254.72     4091.79    110.18 o 
  -2   8   0     2209.22     3150.88    134.34 o 
  -1   8   0     1007.32     1130.40     44.84 o 
   0   8   0     4118.94     4095.08    169.07 o 
   1   8   0     1453.50     1338.55     50.67 o 
   2   8   0      200.40      180.27     68.87 o 
   3   8   0      631.09      600.78     40.41 o 
   4   8   0     4790.54     4758.58    143.21 o 
   5   8   0        3.83       12.33     19.43 o 
   6   8   0     2877.58     2702.33    127.62 o 
   7   8   0       60.84       13.59     21.13 o 
   8   8   0     2234.76     2247.40    271.48 o 
   9   8   0       10.21       34.08     34.38 o 
  10   8   0      853.40      995.01     80.63 o 
  11   8   0      149.73       94.78     38.07 o 
 -13   9   0      654.04      724.49     77.79 o 
 -12   9   0      152.27      224.05     32.13 o 
 -11   9   0     1674.60     2031.62     66.19 o 
 -10   9   0       28.83      260.11     76.44 o 
  -9   9   0     1509.22     1886.31    219.35 o 
  -8   9   0        7.41      -16.72     32.34 o 
  -7   9   0     2246.14     2387.06    148.84 o 
  -6   9   0       53.68       15.95     25.91 o 
  -5   9   0     2194.96     2159.20     78.14 o 
  -4   9   0      904.53      964.88     51.13 o 
  -3   9   0     8276.72     7589.75    498.50 o 
  -2   9   0     1526.84     1542.10    130.61 o 
  -1   9   0     2845.21     2654.86     91.13 o 
   0   9   0     1839.87     1829.42     66.55 o 
   1   9   0     1519.25     1328.89     51.55 o 
   2   9   0     1146.52     1003.54     42.32 o 
   3   9   0     2748.60     2504.02     87.67 o 
   4   9   0     5584.54     5099.15    283.04 o 
   5   9   0      225.72      249.35     40.66 o 
   6   9   0     1693.00     1809.54    115.91 o 
   7   9   0        3.04       -1.79     31.19 o 
   8   9   0     1938.30     2012.15    128.16 o 
   9   9   0       84.06       91.89     37.57 o 
  10   9   0     1164.96     1435.12    104.94 o 
 -13  10   0      263.79      254.25     34.68 o 
 -12  10   0      155.40      166.04     42.36 o 
 -11  10   0     1558.65     1685.29     63.58 o 
 -10  10   0       87.26      180.52     50.38 o 
  -9  10   0     1389.85     1729.60    103.60 o 
  -8  10   0      813.74      891.87     43.99 o 
  -7  10   0     1549.15     1789.03    234.50 o 
  -6  10   0        5.93      -16.59     16.59 o 
  -5  10   0     1502.39     1538.10     61.20 o 
  -4  10   0      656.87      662.57     35.18 o 
  -3  10   0     3117.09     2973.22    181.33 o 
  -2  10   0      114.28      128.98     30.50 o 
  -1  10   0     2298.19     2224.38    116.40 o 
   0  10   0      853.20     1092.68     77.04 o 
   1  10   0     1385.35     1315.43     94.48 o 
   2  10   0      589.75      749.93    161.90 o 
   3  10   0     2692.52     2594.29     91.32 o 
   4  10   0     2177.65     2150.16     79.02 o 
   5  10   0      633.33      576.24     57.80 o 
   6  10   0     1280.89     1345.62     96.47 o 
   7  10   0       39.79       39.27     37.27 o 
   8  10   0     1487.78     1413.19    103.05 o 
   9  10   0       53.52       16.64     40.76 o 
 -12  11   0      391.40      388.96     35.83 o 
 -11  11   0      587.76      595.07     40.01 o 
 -10  11   0      171.44      223.01     27.41 o 
  -9  11   0     1078.60     1218.23     56.20 o 
  -8  11   0      430.61      527.72     34.55 o 
  -7  11   0     1569.60     1845.76     73.34 o 
  -6  11   0      185.68      230.82     42.41 o 
  -5  11   0     3023.49     3052.88    186.12 o 
  -4  11   0      171.36      136.61     20.86 o 
  -3  11   0      622.24      609.12     33.95 o 
  -2  11   0      239.85      263.15     23.54 o 
  -1  11   0     4464.35     4399.20    145.95 o 
   0  11   0     1005.25     1077.66     78.73 o 
   1  11   0     3204.53     2989.81    103.29 o 
   2  11   0      578.57      657.65     69.07 o 
   3  11   0     1065.23     1069.99     47.15 o 
   4  11   0     1192.62     1247.56     90.99 o 
   5  11   0      368.40      338.45     51.03 o 
   6  11   0      836.25      792.80     73.25 o 
   7  11   0      218.28      242.28     50.83 o 
   8  11   0     1399.96     1532.98    112.22 o 
 -11  12   0      239.30      284.85     31.83 o 
 -10  12   0       87.62      146.08     48.39 o 
  -9  12   0      764.38      983.51     50.88 o 
  -8  12   0      105.01      160.74     25.42 o 
  -7  12   0     1533.09     1821.34     74.44 o 
  -6  12   0      398.32      339.16     32.64 o 
  -5  12   0     1583.21     1726.64    145.90 o 
  -4  12   0        4.89       -3.42     17.46 o 
  -3  12   0      970.19     1004.40     82.52 o 
  -2  12   0       32.35       23.42     16.66 o 
  -1  12   0     1062.88      993.97     45.80 o 
   0  12   0       80.59       99.56     33.79 o 
   1  12   0     1060.74      956.07     44.60 o 
   2  12   0      384.42      437.49     52.82 o 
   3  12   0      338.22      381.63     55.86 o 
   4  12   0      553.63      645.90     65.18 o 
   5  12   0      160.23      170.42     42.75 o 
   6  12   0      683.20      552.82     64.38 o 
   7  12   0      367.96      475.68     61.99 o 
 -10  13   0       86.39      100.17     27.44 o 
  -9  13   0      781.22      868.22     49.29 o 
  -8  13   0       91.35      151.39     35.63 o 
  -7  13   0     1076.73     1238.20     58.51 o 
  -6  13   0      234.88      248.20     27.12 o 
  -5  13   0      900.11     1006.74     49.03 o 
  -4  13   0       19.64        4.76     17.72 o 
  -3  13   0     1136.77     1191.04     61.49 o 
  -2  13   0      143.47      149.93     21.98 o 
  -1  13   0     1485.72     1459.15     71.96 o 
   0  13   0      221.83      219.63     23.33 o 
   1  13   0      505.83      519.05     32.56 o 
   2  13   0      297.98      302.47     48.44 o 
   3  13   0      957.31     1081.22     86.80 o 
   4  13   0      114.10      110.42     41.86 o 
   5  13   0      325.48      322.20     53.92 o 
   6  13   0      517.12      532.09     66.27 o 
  -9  14   0      247.41      271.78     39.57 o 
  -8  14   0      125.50       87.43     29.00 o 
  -7  14   0      405.58      495.81     36.85 o 
  -6  14   0      104.71      121.61     24.86 o 
  -5  14   0      443.42      554.09     37.40 o 
  -4  14   0        2.93       -4.18     23.82 o 
  -3  14   0      970.60      958.56     91.94 o 
  -2  14   0       84.60       98.43     22.07 o 
  -1  14   0      953.40      932.18     55.41 o 
   0  14   0      129.40      126.42     22.05 o 
   1  14   0      640.96      629.75     48.58 o 
   2  14   0      189.48      194.04     24.33 o 
   3  14   0      636.72      560.89     63.28 o 
   4  14   0       99.24      130.85     44.65 o 
  -6  15   0       33.30       19.57     24.59 o 
  -5  15   0      503.91      569.69     38.88 o 
  -4  15   0       15.74      -13.46     31.49 o 
  -3  15   0      616.11      776.55     66.32 o 
  -2  15   0        4.81       31.52     21.46 o 
  -1  15   0      430.47      468.44     41.41 o 
   0  15   0        0.31        2.97     19.48 o 
   1  15   0      618.36      630.66     38.02 o 
  -2 -15   1      329.43      336.46     53.22 o 
  -1 -15   1       85.99       60.57     22.41 o 
   0 -15   1      381.82      421.98     32.15 o 
   1 -15   1       16.11       11.45     19.72 o 
   2 -15   1      927.14     1028.10     51.24 o 
   3 -15   1      128.57      154.94     25.23 o 
   4 -15   1      730.89      894.71     48.40 o 
   5 -15   1       78.06      130.53     24.83 o 
   6 -15   1      399.48      496.69     41.36 o 
  -4 -14   1      358.44      286.43     52.72 o 
  -3 -14   1      300.50      368.45     54.51 o 
  -2 -14   1      473.50      480.82     51.52 o 
  -1 -14   1      352.88      406.12     30.71 o 
   0 -14   1      744.53      757.42     41.35 o 
   1 -14   1       50.86       33.80     31.29 o 
   2 -14   1      821.64      867.39     45.45 o 
   3 -14   1       90.96       71.06     20.87 o 
   4 -14   1      711.80      973.73     68.72 o 
   5 -14   1       92.21      131.10     23.11 o 
   6 -14   1      739.53      804.94     46.20 o 
   7 -14   1       75.35      105.90     24.89 o 
   8 -14   1      591.54      617.95     41.03 o 
   9 -14   1      100.15       98.96     33.29 o 
  -6 -13   1      194.37      250.05     54.41 o 
  -5 -13   1      312.36      324.50     52.82 o 
  -4 -13   1      215.39      177.50     44.35 o 
  -3 -13   1      429.13      650.54     87.00 o 
  -2 -13   1      280.38      264.59     25.24 o 
  -1 -13   1      476.83      415.41     28.94 o 
   0 -13   1      690.96      714.36     55.21 o 
   1 -13   1        4.12       -7.09     17.56 o 
   2 -13   1      779.20      790.94     41.29 o 
   3 -13   1        0.47        0.77     18.16 o 
   4 -13   1      703.43      914.25     92.24 o 
   5 -13   1       87.14       57.23     20.33 o 
   6 -13   1     1054.51     1152.43     54.41 o 
   7 -13   1      181.40      270.07     35.38 o 
   8 -13   1     1410.35     1619.85     70.14 o 
   9 -13   1      135.16      147.60     26.17 o 
  10 -13   1      120.08      150.18     28.65 o 
  -7 -12   1      861.28      911.50     82.62 o 
  -6 -12   1       49.97       22.52     38.97 o 
  -5 -12   1      328.51      334.36     52.32 o 
  -4 -12   1      598.49      631.65     64.38 o 
  -3 -12   1      471.19      565.60     33.49 o 
  -2 -12   1      770.45      759.98     38.84 o 
  -1 -12   1      831.46      881.46     42.35 o 
   0 -12   1     1396.77     1393.73     57.33 o 
   1 -12   1      203.39      146.24     20.57 o 
   2 -12   1     1311.54     1356.04     56.69 o 
   3 -12   1       85.99       58.94     23.87 o 
   4 -12   1     1532.03     1663.82    137.38 o 
   5 -12   1       27.63        9.20     24.87 o 
   6 -12   1     1783.83     2005.93    143.71 o 
   7 -12   1       25.40      131.32     23.78 o 
   8 -12   1     1779.04     2283.14    112.37 o 
  10 -12   1      395.71      393.28     47.04 o 
  11 -12   1      489.07      534.18     52.57 o 
  -9 -11   1      560.08      629.26     71.36 o 
  -8 -11   1        9.70       -8.17     39.17 o 
  -7 -11   1     1254.60     1350.80    100.86 o 
  -6 -11   1        9.17       15.15     37.17 o 
  -5 -11   1     1613.65     1317.32     95.67 o 
  -4 -11   1      783.52      899.84     75.94 o 
  -3 -11   1     1335.52     1467.45     63.88 o 
  -2 -11   1     2789.26     2727.96    102.85 o 
  -1 -11   1     1955.40     2372.96     85.21 o 
   0 -11   1     1634.60     1606.49     62.44 o 
   1 -11   1     1217.34     1185.80     64.18 o 
   2 -11   1     1525.93     1365.13     55.69 o 
   3 -11   1       12.02        5.37     15.96 o 
   4 -11   1     2318.90     2222.64     82.68 o 
   5 -11   1       21.36       13.49     25.36 o 
   6 -11   1     1282.39     1608.19    162.70 o 
   7 -11   1      170.36      219.82     61.24 o 
   8 -11   1     1616.55     1923.91    120.74 o 
   9 -11   1       26.96      144.61     29.80 o 
  10 -11   1     1003.41     1093.56     53.40 o 
  11 -11   1      169.58      234.48     29.06 o 
  12 -11   1      611.59      693.64     72.25 o 
 -10 -10   1        3.96       29.00     40.06 o 
  -9 -10   1      717.74      818.52     76.64 o 
  -8 -10   1       14.11       34.78     39.47 o 
  -7 -10   1     1251.85     1248.75     93.88 o 
  -6 -10   1       15.80       -4.78     33.29 o 
  -5 -10   1     1225.50     1210.48     88.40 o 
  -4 -10   1      901.17      931.89     84.91 o 
  -3 -10   1     2859.83     2892.66    100.22 o 
  -2 -10   1     1968.85     1827.67     90.44 o 
  -1 -10   1     1586.76     1701.68     64.30 o 
   0 -10   1     2619.94     2603.65     90.58 o 
   1 -10   1     4371.05     4134.03    136.37 o 
   2 -10   1     3898.46     3363.36    113.96 o 
   3 -10   1      398.31      372.17     25.96 o 
   4 -10   1     3475.74     3471.90    118.07 o 
   5 -10   1      999.35      998.23     45.19 o 
   6 -10   1     2873.94     3019.34    105.93 o 
   7 -10   1       31.64        6.28     21.93 o 
   8 -10   1     1598.65     1887.27     77.98 o 
   9 -10   1       21.84      262.11     42.75 o 
  10 -10   1     1115.59     1285.97     46.91 o 
  11 -10   1       37.95      181.88     25.21 o 
  12 -10   1      658.97      837.36     51.42 o 
  13 -10   1       41.75       41.98     40.86 o 
 -10  -9   1       39.21       72.65     42.95 o 
  -9  -9   1     1069.58     1216.26     91.19 o 
  -8  -9   1        1.13       32.49     35.48 o 
  -7  -9   1     1719.74     1758.02    113.81 o 
  -6  -9   1      222.10      157.76     38.47 o 
  -5  -9   1      975.46     1035.78     77.24 o 
  -4  -9   1     1127.02     1002.27     43.34 o 
  -3  -9   1      571.63      507.07     34.28 o 
  -2  -9   1      490.70      414.99     29.50 o 
  -1  -9   1      288.23      588.50     51.13 o 
   0  -9   1     2602.01     2597.88     88.97 o 
   1  -9   1     2307.60     2723.96    112.77 o 
   2  -9   1     2531.80     2514.92     87.63 o 
   3  -9   1      578.64      773.62    150.94 o 
   4  -9   1     1988.33     1852.90     68.63 o 
   5  -9   1      532.38      478.43     33.24 o 
   6  -9   1     2544.80     2586.21     73.77 o 
   7  -9   1      370.79      356.38     35.28 o 
   8  -9   1     2303.34     2431.56     71.95 o 
   9  -9   1       13.37       50.74     27.26 o 
  10  -9   1     1048.64     1199.23     57.31 o 
  11  -9   1       80.60      165.15     20.57 o 
  12  -9   1      961.30     1216.25     62.52 o 
  13  -9   1       96.81      163.25     40.26 o 
 -11  -8   1      906.78      940.20     79.63 o 
 -10  -8   1      299.49      291.91     48.83 o 
  -9  -8   1     1654.20     2062.08    128.96 o 
  -8  -8   1       41.08       40.56     33.09 o 
  -7  -8   1     3397.71     3449.56    190.55 o 
  -6  -8   1      236.15      167.73     37.67 o 
  -5  -8   1     4564.51     4571.86    148.56 o 
  -4  -8   1       36.86       35.17     13.63 o 
  -3  -8   1     2068.90     1801.84     65.12 o 
  -2  -8   1      416.95      401.39     24.37 o 
  -1  -8   1     4547.28     3992.15    129.74 o 
   0  -8   1     3757.11     4003.51    400.74 o 
   1  -8   1     6087.96     5793.21    183.38 o 
   2  -8   1     3413.91     3584.23    118.17 o 
   3  -8   1     2645.19     2524.63    215.87 o 
   4  -8   1      979.95      944.86     28.00 o 
   5  -8   1      416.14      395.54     61.29 o 
   6  -8   1     2504.93     2355.50    121.59 o 
   7  -8   1      847.26      771.39     82.77 o 
   8  -8   1     3561.29     3775.25    104.11 o 
   9  -8   1      172.47      137.03     18.03 o 
  10  -8   1     1529.72     1763.06    218.46 o 
  11  -8   1       54.01       46.33     25.46 o 
  12  -8   1     1778.61     2133.41     91.51 o 
  13  -8   1      189.08      292.56     67.62 o 
  14  -8   1      846.65      980.45     65.28 o 
 -12  -7   1      299.16      277.95     50.73 o 
 -11  -7   1      855.45      882.70     75.24 o 
 -10  -7   1      313.96      395.65     50.83 o 
  -9  -7   1     2251.44     2744.46    158.36 o 
  -8  -7   1       52.76       43.50     20.78 o 
  -7  -7   1     3451.04     3823.19    153.38 o 
  -6  -7   1       33.07       12.40     54.86 o 
  -5  -7   1     5561.63     5352.89    265.70 o 
  -4  -7   1      275.10      275.85     18.78 o 
  -3  -7   1     5544.80     5305.50    167.67 o 
  -2  -7   1       52.85       88.70     16.15 o 
  -1  -7   1     9655.24     9151.45    282.74 o 
   0  -7   1     1208.72     1035.78     50.93 o 
   1  -7   1     2483.35     2141.61     66.27 o 
   2  -7   1     5219.73     5034.46    128.61 o 
   3  -7   1     4747.73     5667.65    125.99 o 
   4  -7   1     2980.90     3052.38     86.95 o 
   5  -7   1     1278.11     1272.79    146.10 o 
   6  -7   1     1924.84     1841.66     91.34 o 
   7  -7   1      353.64      322.82     28.60 o 
   8  -7   1     5626.16     5463.18    473.64 o 
   9  -7   1       74.98       21.00     26.71 o 
  10  -7   1     1058.10     1140.24    126.17 o 
  11  -7   1      101.56       69.63     34.83 o 
  12  -7   1     2009.89     2182.80     92.20 o 
  13  -7   1      230.96      350.91     36.19 o 
  14  -7   1     1010.88     1239.07     67.19 o 
 -13  -6   1      196.83      223.64     47.34 o 
 -12  -6   1      716.38      648.09     64.68 o 
 -11  -6   1     1441.99     1611.22    107.33 o 
 -10  -6   1      425.90      473.82     37.02 o 
  -9  -6   1     4101.73     4830.83    193.79 o 
  -8  -6   1       27.43        1.89     28.70 o 
  -7  -6   1     4893.90     6677.42    236.50 o 
  -6  -6   1      311.83      329.04     27.50 o 
  -5  -6   1     5084.80     6081.37    445.73 o 
  -4  -6   1      174.02      147.82     15.55 o 
  -3  -6   1     6808.94     6365.37    139.74 o 
  -2  -6   1     2220.90     1916.87     65.39 o 
  -1  -6   1    30506.57    30379.93    930.68 o 
   0  -6   1      198.81      224.84     19.13 o 
   1  -6   1      445.27      277.85     12.86 o 
   2  -6   1     1043.65     1107.76     72.55 o 
   3  -6   1     3993.15     5308.77    382.50 o 
   4  -6   1     8617.87     9486.08    206.48 o 
   6  -6   1     1660.33     1560.19     89.69 o 
   7  -6   1     1449.58     1313.37     42.01 o 
   8  -6   1    10459.25    11209.28    431.03 o 
   9  -6   1      279.47      227.54     55.76 o 
  10  -6   1     2219.80     2262.49     68.32 o 
  11  -6   1       93.99       52.30     27.56 o 
  12  -6   1     1710.79     1960.98     85.27 o 
  13  -6   1      141.08      261.16    133.05 o 
  14  -6   1     1626.11     2078.93     93.53 o 
 -13  -5   1      122.55      134.44     42.26 o 
 -12  -5   1     1608.07     1578.88     91.49 o 
 -11  -5   1     1286.92     1383.25     53.80 o 
 -10  -5   1      626.10      658.53     33.36 o 
  -9  -5   1     4562.26     4544.14    113.16 o 
  -8  -5   1     1145.50     1194.08     37.36 o 
  -7  -5   1     7569.29     9153.63    329.73 o 
  -6  -5   1      339.24      357.79     34.73 o 
  -5  -5   1     6377.51     7756.79    482.11 o 
  -4  -5   1       75.88       74.41      7.67 o 
  -3  -5   1    11439.16    11042.12    242.44 o 
  -2  -5   1     6754.95     7813.45    170.27 o 
  -1  -5   1     9924.09     9031.28    754.93 o 
   0  -5   1       13.31        7.47      9.87 o 
   1  -5   1      455.57      418.39     37.82 o 
   2  -5   1     2012.43     1626.28     48.93 o 
   3  -5   1    11877.95    11930.15    678.19 o 
   4  -5   1    14004.97    15823.70    340.10 o 
   5  -5   1     4278.47     7189.20    190.70 o 
   6  -5   1      985.46     1056.65     27.83 o 
   7  -5   1     1563.12     1776.06    165.04 o 
   8  -5   1     3218.26     3239.29    257.03 o 
   9  -5   1      568.11      519.18     32.69 o 
  10  -5   1     2978.86     3139.71    118.12 o 
  11  -5   1       53.69       18.33     39.27 o 
  12  -5   1     1934.65     2108.12    114.31 o 
  13  -5   1        0.52      -10.90     60.94 o 
  14  -5   1     1138.44     1404.51    226.08 o 
 -14  -4   1      981.13     1096.77     89.69 o 
 -12  -4   1     1552.44     1617.30     73.25 o 
 -11  -4   1     1571.05     1419.29     51.54 o 
 -10  -4   1      868.03      763.88     70.21 o 
  -9  -4   1      905.86      865.80     35.63 o 
  -8  -4   1      702.71      647.44     46.19 o 
  -7  -4   1     3194.82     3257.89    196.48 o 
  -6  -4   1     1145.51     1418.13     44.99 o 
  -5  -4   1     1331.27     1517.35     34.50 o 
  -4  -4   1      664.66      973.08     25.56 o 
  -3  -4   1    15977.68    18008.27    633.74 o 
  -2  -4   1     1945.16     1947.08     62.49 o 
  -1  -4   1     4548.58     4152.81    129.59 o 
   0  -4   1     4149.73     3638.42    188.61 o 
   1  -4   1     1733.88     1432.42     38.61 o 
   2  -4   1      461.37      449.07     23.37 o 
   3  -4   1     4918.83     4835.07    122.53 o 
   4  -4   1     6542.62     6750.65    149.02 o 
   6  -4   1     5842.51     6586.30    144.39 o 
   8  -4   1     1342.14     1362.32     42.59 o 
   9  -4   1      325.14      276.56     21.03 o 
  10  -4   1     3258.38     2970.09    111.65 o 
  11  -4   1      746.70      729.94     95.97 o 
  12  -4   1     3118.94     3194.04    123.47 o 
  13  -4   1       11.61      -13.23     37.17 o 
  14  -4   1     1253.91     1356.49     69.98 o 
  15  -4   1        1.64        5.05     27.92 o 
 -14  -3   1     1191.61     1202.32     62.82 o 
 -13  -3   1      324.42      566.84    128.51 o 
 -12  -3   1     1002.77     1020.93     52.71 o 
 -11  -3   1     1759.06     1727.13     58.97 o 
 -10  -3   1     1618.56     1536.77     86.26 o 
  -9  -3   1      506.15      477.89     24.73 o 
  -8  -3   1     1054.18      978.13     35.82 o 
  -7  -3   1     5307.92     5232.77    142.37 o 
  -6  -3   1      166.28      217.71     34.18 o 
  -5  -3   1     1810.95     1840.92    137.18 o 
  -4  -3   1      160.05      255.06     10.21 o 
  -3  -3   1    12298.21    15786.43    349.41 o 
  -2  -3   1     3624.77     4091.19    128.76 o 
  -1  -3   1    14419.28    15131.76    456.96 o 
   0  -3   1     1811.60     1699.77     94.28 o 
   1  -3   1     5834.46     5517.69    297.54 o 
   2  -3   1     6879.97     6734.31    333.37 o 
   3  -3   1     4076.39     3744.69     82.30 o 
   4  -3   1     1302.17     1186.49     30.24 o 
   5  -3   1     5053.23     5059.23    143.16 o 
   6  -3   1     8039.80     8077.91    267.34 o 
   7  -3   1     5048.96     6190.43    136.75 o 
   8  -3   1     4263.34     4401.44    156.87 o 
  10  -3   1      834.91      846.79     45.02 o 
  11  -3   1     1107.62      982.76     50.74 o 
  12  -3   1     2437.06     2678.76    106.93 o 
  13  -3   1       75.85       55.06     25.44 o 
  14  -3   1     1715.72     1611.51     77.30 o 
  15  -3   1       20.84        6.64     27.78 o 
 -14  -2   1     1375.11     1247.09     63.78 o 
 -13  -2   1      458.27      760.80     46.15 o 
 -12  -2   1     1022.53     1050.81     74.25 o 
 -11  -2   1     1503.06     1459.56     64.38 o 
 -10  -2   1     1460.67     1416.87     49.08 o 
  -9  -2   1      705.92      648.43     34.31 o 
  -8  -2   1     2866.38     2979.21     86.00 o 
  -7  -2   1     5686.42     5801.30    239.24 o 
  -6  -2   1      334.72      240.02     40.61 o 
  -5  -2   1    10053.41    12473.92    778.45 o 
  -4  -2   1        9.79       12.95      5.47 o 
  -3  -2   1     6411.78     8588.89    609.58 o 
  -2  -2   1     3076.69     3939.43     83.93 o 
  -1  -2   1     1769.69     2082.80    196.58 o 
   0  -2   1     4313.19     4766.24    593.13 o 
   1  -2   1     9947.03    10384.01    422.06 o 
   2  -2   1    27601.92    31272.14    667.74 o 
   3  -2   1    12712.57    14224.84    304.79 o 
   4  -2   1     2943.75     2764.62    180.69 o 
   5  -2   1     4353.66     4567.74    100.71 o 
   6  -2   1     7218.33     7564.95    421.62 o 
   7  -2   1     5320.26     5681.42    125.92 o 
   8  -2   1     6026.64     7170.19    157.92 o 
   9  -2   1     3550.12     4924.05    253.84 o 
  10  -2   1     1675.68     2312.23    133.45 o 
  12  -2   1     1784.03     1779.07     77.86 o 
  13  -2   1      329.01      295.43     33.29 o 
  14  -2   1     1742.17     1733.00     80.21 o 
  15  -2   1        1.24       -5.51     27.04 o 
 -14  -1   1     1300.97     1265.31     64.47 o 
 -13  -1   1       95.49      694.24     62.19 o 
 -12  -1   1     2490.00     2434.36     96.94 o 
 -11  -1   1      671.85     1186.73    120.09 o 
 -10  -1   1     6855.99     6474.09    176.07 o 
  -9  -1   1     1748.18     1938.23     66.03 o 
  -8  -1   1     3687.28     3887.40     89.00 o 
  -7  -1   1     1404.70     1365.10     34.90 o 
  -6  -1   1      125.03      105.82     10.66 o 
  -5  -1   1    16827.63    18666.85    609.03 o 
  -4  -1   1      421.22      401.73     36.92 o 
  -3  -1   1     2913.07     3398.51    274.12 o 
  -2  -1   1     7033.57     9379.59    231.21 o 
  -1  -1   1    45802.03    54797.95   1655.97 o 
   0  -1   1       87.19       87.48      5.20 o 
   1  -1   1    40580.80    43573.82    926.81 o 
   2  -1   1    10415.24    10776.70    441.95 o 
   3  -1   1    16650.39    17255.89    476.53 o 
   4  -1   1     5381.83     5416.35    117.97 o 
   5  -1   1    17351.85    18034.19    386.15 o 
   6  -1   1     4455.14     4857.01    280.70 o 
   7  -1   1     9415.36    10412.60    235.09 o 
   8  -1   1     2759.62     2868.25     89.10 o 
   9  -1   1     5271.67     5719.75    184.22 o 
  10  -1   1     1942.66     2308.48     89.71 o 
  12  -1   1     2515.88     2561.68    101.95 o 
  13  -1   1      164.81      207.63     29.38 o 
  14  -1   1     1036.37     1050.75     58.20 o 
  15  -1   1      102.22       73.71     29.85 o 
 -15   0   1       13.79        0.58     49.23 o 
 -14   0   1      939.00      943.06     54.82 o 
 -12   0   1     2530.69     2632.05    158.51 o 
 -11   0   1       54.90     1159.06     76.74 o 
 -10   0   1     5468.14     5522.34    190.86 o 
  -9   0   1     3015.15     3244.80     93.17 o 
  -8   0   1     3440.18     3617.98     82.96 o 
  -7   0   1     3145.26     3119.65     71.65 o 
  -6   0   1     2897.10     2777.43     63.48 o 
  -5   0   1    21578.18    24626.06    524.73 o 
  -4   0   1     3484.65     3988.64     87.82 o 
  -3   0   1     6743.23     7609.63    189.17 o 
  -2   0   1       57.17       55.27      3.56 o 
  -1   0   1    54315.66    74767.11   2253.83 o 
   1   0   1    11346.09    11397.57    508.22 o 
   2   0   1       68.84       66.06      5.12 o 
   3   0   1     3093.41     3127.65     69.13 o 
   4   0   1     1614.14     1746.95     40.28 o 
   5   0   1     9330.96    10733.92    231.11 o 
   6   0   1     5309.67     5842.86    128.50 o 
   7   0   1     3535.63     3667.36    170.17 o 
   8   0   1     4212.10     4464.54    182.63 o 
   9   0   1     2450.49     2519.00     88.84 o 
  10   0   1     2533.68     2492.53     75.64 o 
  12   0   1     1679.85     1726.78     75.04 o 
  13   0   1       47.06      102.25     34.78 o 
  14   0   1      834.81      853.25     51.48 o 
  15   0   1       26.42       35.08     42.46 o 
 -15   1   1       18.12      -49.54     64.28 o 
 -14   1   1      990.60      924.82     54.23 o 
 -13   1   1       52.24       70.07     53.62 o 
 -12   1   1     3445.74     3413.91    128.68 o 
 -10   1   1     3034.14     3232.48    118.97 o 
  -9   1   1     4317.15     5543.11    125.12 o 
  -8   1   1     7304.19     7613.71    167.75 o 
  -7   1   1      757.83      757.03     21.71 o 
  -6   1   1     3205.77     3578.00     80.57 o 
  -5   1   1    10921.88    12916.18    278.33 o 
  -4   1   1     7631.34     8671.81    215.10 o 
  -3   1   1    24962.22    31894.02    786.98 o 
  -2   1   1     2724.92     2965.38     90.82 o 
  -1   1   1    50437.34    60731.12   1477.75 o 
   0   1   1     1184.39     1059.87     60.74 o 
   1   1   1    17824.28    18860.58    571.56 o 
   2   1   1      222.74      273.24     32.84 o 
   3   1   1     3796.80     3680.18     97.34 o 
   4   1   1     5125.54     5500.62    135.54 o 
   5   1   1    21493.31    23436.30    819.86 o 
   6   1   1       49.17       49.78      6.52 o 
   7   1   1     3197.16     2918.70     67.23 o 
   8   1   1     2614.21     2687.84     78.25 o 
   9   1   1     1219.52     1017.34     86.06 o 
  10   1   1     2951.19     2940.04     87.42 o 
  11   1   1     2549.67     2709.51     82.93 o 
  12   1   1     1128.69     1104.17     55.24 o 
  13   1   1      203.81      224.58     28.34 o 
  14   1   1     1023.21     1094.43     66.08 o 
 -15   2   1       16.43      -56.43     65.98 o 
 -14   2   1     1358.21     1430.68     70.64 o 
 -13   2   1       15.30      -17.90     47.09 o 
 -12   2   1     3120.05     3004.06    129.31 o 
 -11   2   1     2001.86     2234.84     99.56 o 
 -10   2   1     2085.11     2154.70     85.59 o 
  -9   2   1     1945.56     4166.22    198.72 o 
  -8   2   1     5763.85     6099.33    135.84 o 
  -7   2   1      337.37      309.75     41.56 o 
  -6   2   1     8084.07     8799.49    190.66 o 
  -5   2   1     6108.75     5889.72    148.52 o 
  -4   2   1     2311.66     2586.82     66.35 o 
  -3   2   1    20213.88    22359.52    673.01 o 
  -2   2   1     2138.45     2462.99     76.49 o 
  -1   2   1     7491.58     7765.75    166.33 o 
   0   2   1     3492.68     3778.87    101.50 o 
   1   2   1     7429.44     8132.09    324.25 o 
   2   2   1      276.04      285.00      8.25 o 
   3   2   1    14589.95    15338.06    375.06 o 
   4   2   1       94.44       73.40     10.66 o 
   5   2   1     4094.92     3858.82    104.73 o 
   6   2   1       48.22       66.18      6.81 o 
   7   2   1     2255.49     1938.66     58.14 o 
   8   2   1      434.14      436.66     21.64 o 
   9   2   1      293.66      322.04     19.93 o 
  10   2   1     1150.84     1151.19     42.42 o 
  11   2   1     4127.47     3964.81    115.37 o 
  12   2   1     1385.45     1324.53     62.40 o 
  13   2   1      160.47      223.44     41.96 o 
  14   2   1      981.43      985.22     55.55 o 
 -15   3   1       32.23       12.68     36.23 o 
 -14   3   1     1149.91     1236.00     65.17 o 
 -13   3   1      400.86      380.10     37.12 o 
 -12   3   1     3130.53     3104.45    157.76 o 
 -11   3   1      472.11      442.58     72.45 o 
 -10   3   1     1663.39     1616.66    163.00 o 
  -8   3   1     3922.24     4131.88    167.53 o 
  -7   3   1     1877.65     2868.35     66.39 o 
  -6   3   1     9635.67    11186.04    240.96 o 
  -5   3   1     3149.02     3439.80     88.00 o 
  -4   3   1    13493.29    14040.68    423.36 o 
  -3   3   1     9896.07    10968.06    330.91 o 
  -2   3   1      194.12      203.51     11.02 o 
  -1   3   1    20335.91    21234.06    964.22 o 
   0   3   1    21442.94    22439.29    475.81 o 
   1   3   1    10012.55    10741.24    320.61 o 
   2   3   1       49.50       59.28      5.66 o 
   3   3   1    19985.02    22386.48   1269.53 o 
   4   3   1      121.12       82.74     18.94 o 
   5   3   1     5961.85     6132.20    246.96 o 
   6   3   1      123.39      122.86     13.75 o 
   7   3   1     4298.96     4213.39    116.53 o 
   8   3   1      811.78      780.40     30.57 o 
   9   3   1      515.27      520.15     25.43 o 
  10   3   1      305.89      247.81     57.06 o 
  11   3   1     3487.69     3281.45    120.14 o 
  12   3   1     1904.28     1896.39     64.30 o 
  13   3   1      566.51      647.20     63.58 o 
  14   3   1      841.13      827.16     51.01 o 
 -15   4   1       58.01       80.55     47.04 o 
 -14   4   1     1135.98     1257.16    101.21 o 
 -13   4   1      172.26      141.11     96.57 o 
 -12   4   1     1959.63     1994.31     85.53 o 
 -11   4   1        0.95      -20.19     20.19 o 
 -10   4   1     4087.24     4288.97    115.83 o 
  -9   4   1       58.87        8.27     14.25 o 
  -8   4   1     3906.97     3899.96    104.07 o 
  -7   4   1     2646.35     3702.10    174.61 o 
  -6   4   1     7155.72     8228.10    345.77 o 
  -5   4   1     4091.98     4889.03    153.07 o 
  -4   4   1    14333.54    14451.35    624.28 o 
  -3   4   1     5138.68     4682.69    297.69 o 
  -2   4   1     3155.91     3458.25    170.92 o 
  -1   4   1     7397.48     7298.63    158.49 o 
   0   4   1     9541.56     9340.46    370.44 o 
   1   4   1    25605.69    25443.41    539.34 o 
   2   4   1      343.18      257.23     24.52 o 
   3   4   1    22635.70    27536.31   1495.21 o 
   4   4   1     1451.77     1540.47     37.48 o 
   5   4   1     9591.45     9945.15    469.80 o 
   6   4   1       28.02       49.28     21.73 o 
   7   4   1     7534.70     7324.26    195.72 o 
   8   4   1     1650.41     1634.52     93.68 o 
   9   4   1     1713.76     1586.79     52.84 o 
  10   4   1      502.15      468.12     26.43 o 
  11   4   1     1315.62     1250.82     47.11 o 
  12   4   1     1582.52     1629.96     58.50 o 
 -15   5   1      321.01      543.89     46.26 o 
 -14   5   1     1795.30     1981.21     90.20 o 
 -13   5   1      286.60      248.45     49.03 o 
 -12   5   1     1105.87     1216.66     82.17 o 
 -11   5   1       45.02       -0.26     38.47 o 
 -10   5   1     5593.03     5582.21    148.00 o 
  -9   5   1       96.56      112.93     55.01 o 
  -8   5   1     4924.91     4997.64    389.28 o 
  -7   5   1     2428.71     2340.44     77.24 o 
  -6   5   1     6320.51     6215.00    193.07 o 
  -4   5   1     2651.27     2989.67     77.85 o 
  -3   5   1     6742.96     7400.87    520.33 o 
  -2   5   1    11649.60    11967.21    365.15 o 
  -1   5   1     6594.68     5922.78    149.66 o 
   0   5   1      140.81       85.45      8.27 o 
   1   5   1    10392.68    10614.49    229.82 o 
   2   5   1     2522.96     2264.03     52.39 o 
   3   5   1    12167.41    12725.06    529.90 o 
   4   5   1       11.90       16.22      8.52 o 
   5   5   1     5311.12     5236.18    185.92 o 
   6   5   1       79.37       48.63     12.82 o 
   7   5   1     7079.72     7498.30    474.14 o 
   8   5   1     1022.37     1002.36     33.46 o 
   9   5   1     5498.91     5420.55    133.14 o 
  10   5   1      214.87      138.10     19.84 o 
  11   5   1     1029.18      967.83     69.21 o 
  12   5   1      689.72      644.49     35.80 o 
  13   5   1      421.22      458.22     32.36 o 
 -14   6   1     1228.06     1451.43     73.78 o 
 -13   6   1      593.01      803.53     50.81 o 
 -12   6   1      701.88      722.51     45.84 o 
 -11   6   1       10.01       -5.65     54.12 o 
 -10   6   1     4786.58     4900.23    132.52 o 
  -9   6   1      756.18      796.38     61.14 o 
  -8   6   1     5948.50     6125.60    160.23 o 
  -7   6   1       95.83       38.77     14.45 o 
  -6   6   1     3089.75     3017.91    100.27 o 
  -5   6   1     1551.59     1342.93     64.28 o 
  -4   6   1     4946.89     5265.99    135.54 o 
  -3   6   1     2021.85     2567.30     85.45 o 
  -2   6   1     8057.16     8424.02    668.58 o 
  -1   6   1      829.55      851.23     84.06 o 
   0   6   1      404.79      469.46     37.22 o 
   1   6   1    11302.77    10908.50    236.62 o 
   2   6   1     1123.04     1038.12     80.18 o 
   3   6   1     4895.08     4523.25    101.29 o 
   4   6   1      197.85      207.28     11.05 o 
   5   6   1     5567.13     5385.39    412.05 o 
   6   6   1      359.41      386.43     21.17 o 
   7   6   1     2409.21     2608.44    186.37 o 
   8   6   1        1.39       -5.98     18.13 o 
   9   6   1     2957.77     3014.54    120.34 o 
  10   6   1      107.42       84.46     24.20 o 
  11   6   1      707.29      784.45     48.29 o 
  12   6   1      265.31      245.01     31.38 o 
 -14   7   1      784.55      918.91     57.08 o 
 -13   7   1      342.41      417.08     38.81 o 
 -12   7   1     1143.24     1300.24     64.75 o 
 -11   7   1        3.91       14.74     15.83 o 
 -10   7   1     2393.22     2589.18    131.50 o 
  -9   7   1       10.82      -15.54     15.55 o 
  -8   7   1     2784.51     2719.62     84.21 o 
  -7   7   1        3.78       -9.92     28.80 o 
  -6   7   1     3859.99     3695.88    337.15 o 
  -5   7   1      648.40      601.45     38.87 o 
  -4   7   1     4796.61     4500.56    137.27 o 
  -2   7   1     6600.01     6657.37    209.49 o 
  -1   7   1     1081.23     1075.71     42.01 o 
   0   7   1     1609.30     1579.88     56.93 o 
   1   7   1     4736.69     4696.67    301.72 o 
   2   7   1     2928.20     2559.37     71.18 o 
   3   7   1     2255.14     2066.25    139.33 o 
   4   7   1      182.61      267.29     44.45 o 
   5   7   1     6856.20     6540.37    224.17 o 
   6   7   1       70.22       90.42     20.17 o 
   7   7   1     1503.16     1435.75     63.55 o 
   8   7   1      391.93      469.32     66.17 o 
   9   7   1     1750.64     1933.66    118.60 o 
  10   7   1      286.31      304.72     31.85 o 
  11   7   1     1011.51     1098.95     85.56 o 
  12   7   1      312.92      288.20     65.73 o 
 -14   8   1      426.37      468.49     42.29 o 
 -13   8   1      459.32      644.09     53.27 o 
 -12   8   1     1889.73     2130.00     91.83 o 
 -11   8   1       82.95      180.89     21.00 o 
 -10   8   1     2033.98     2390.35    158.21 o 
  -9   8   1       67.74       23.73     33.98 o 
  -8   8   1     3785.46     3976.21    108.87 o 
  -7   8   1       84.45       43.11     13.54 o 
  -6   8   1     5077.39     4904.60    430.83 o 
  -5   8   1      448.13      454.27     27.47 o 
  -4   8   1     7755.44     7526.37    236.89 o 
  -3   8   1     1660.45     1681.58     79.73 o 
  -2   8   1     5095.62     4815.83    155.09 o 
  -1   8   1      948.81      870.43     44.85 o 
   0   8   1     4011.33     3584.68    163.94 o 
   1   8   1     1224.37     1112.79     44.39 o 
   2   8   1     4760.83     4289.39    122.03 o 
   3   8   1     4315.90     4013.56    108.55 o 
   4   8   1      417.36      364.14     42.16 o 
   5   8   1     4834.94     4779.33    170.11 o 
   6   8   1     1288.33     1241.10     58.34 o 
   7   8   1     2987.57     2926.78    113.42 o 
   8   8   1       32.93       27.03     21.77 o 
   9   8   1     1733.47     1656.89    207.69 o 
  10   8   1       84.35       93.34     26.75 o 
  11   8   1      995.82      901.23     78.63 o 
 -13   9   1      313.11      399.47     39.77 o 
 -12   9   1     1324.96     1394.24     68.77 o 
 -11   9   1      317.02      458.89     27.86 o 
 -10   9   1      648.81      836.61     43.50 o 
  -9   9   1      302.41      389.95     25.06 o 
  -8   9   1     3052.28     3165.04     90.36 o 
  -7   9   1       39.35       22.29     13.64 o 
  -6   9   1     3181.74     3361.81    130.41 o 
  -5   9   1     1026.28     1039.37     45.38 o 
  -4   9   1     6643.66     6710.28    213.79 o 
  -3   9   1      608.00      688.73     34.50 o 
  -2   9   1     2061.12     1934.07     70.67 o 
  -1   9   1     1386.41     1552.17    249.50 o 
   0   9   1     1136.63     1209.88    138.18 o 
   1   9   1     1109.20     1081.59     44.80 o 
   2   9   1      711.73      606.31     30.31 o 
   3   9   1     3889.69     3605.95     99.60 o 
   4   9   1      116.19      112.14     14.93 o 
   5   9   1     1421.27     1439.43     65.57 o 
   6   9   1      404.94      321.38     31.05 o 
   7   9   1      854.57      816.88     47.47 o 
   8   9   1       66.80       31.87     24.23 o 
   9   9   1     1524.86     1490.33    104.25 o 
  10   9   1        8.12      -23.12     36.87 o 
 -13  10   1      162.62      160.65     33.01 o 
 -12  10   1      702.83      791.27     39.91 o 
 -11  10   1      588.90      706.64     34.70 o 
 -10  10   1      560.19      612.09     84.96 o 
  -9  10   1      767.25      900.33     66.97 o 
  -8  10   1     1086.24     1167.29     68.97 o 
  -7  10   1      522.00      528.96     37.72 o 
  -6  10   1     2277.13     2175.45     87.35 o 
  -5  10   1      223.18      220.19     22.47 o 
  -4  10   1     2882.57     2672.98     94.77 o 
  -3  10   1       10.83       -0.46     16.19 o 
  -2  10   1     3766.98     3474.16    213.77 o 
  -1  10   1     2221.24     2363.85     85.61 o 
   0  10   1     5111.80     4657.82    151.43 o 
   1  10   1      287.66      514.75     34.48 o 
   2  10   1     2740.13     2377.63    105.19 o 
   3  10   1     1985.52     1803.76     67.77 o 
   4  10   1      451.34      458.34     51.43 o 
   5  10   1     1651.26     1588.10    105.44 o 
   6  10   1      239.12      254.83     46.74 o 
   7  10   1     1428.84     1387.58     99.96 o 
   8  10   1      253.22      218.46     47.94 o 
   9  10   1      917.78      970.70     84.81 o 
 -12  11   1      355.60      394.80     34.72 o 
 -11  11   1      604.40      671.34     41.54 o 
 -10  11   1      429.77      481.97     34.43 o 
  -9  11   1      434.28      540.04     35.92 o 
  -8  11   1     1230.96     1434.65     61.97 o 
  -7  11   1       90.38      113.25     21.05 o 
  -6  11   1     1315.45     1558.53    236.50 o 
  -5  11   1        2.90       -2.27     17.07 o 
  -4  11   1     1696.27     1608.26     99.41 o 
  -3  11   1      482.61      444.35     29.46 o 
  -2  11   1     1777.68     1670.76     65.54 o 
  -1  11   1      670.21      647.57     73.60 o 
   0  11   1     3076.79     2622.69    160.30 o 
   1  11   1      377.06      525.89     52.37 o 
   2  11   1     1020.71      954.29     43.30 o 
   3  11   1      770.30      851.79     40.58 o 
   4  11   1      766.94      704.00     65.98 o 
   5  11   1     1391.03     1315.72     96.37 o 
   6  11   1      248.39      234.10     46.94 o 
   7  11   1     1958.38     2080.62    136.64 o 
   8  11   1      169.39      240.48     51.03 o 
 -11  12   1      433.47      502.22     42.41 o 
 -10  12   1      442.25      440.23     37.77 o 
  -9  12   1      648.01      813.54     73.80 o 
  -8  12   1     1605.56     1781.87    157.12 o 
  -7  12   1      378.01      458.27     33.29 o 
  -6  12   1      774.66      878.17     51.08 o 
  -5  12   1       24.02       10.79     17.66 o 
  -4  12   1     1113.39     1128.39     51.79 o 
  -3  12   1      104.22       72.06     19.38 o 
  -2  12   1     1470.33     1404.14     58.72 o 
  -1  12   1      229.34      256.39     24.02 o 
   0  12   1     2996.07     2971.64    105.08 o 
   1  12   1      449.52      393.68     27.58 o 
   2  12   1      752.99      749.66     38.37 o 
   3  12   1      533.17      505.98     57.50 o 
   4  12   1      831.59      891.37     77.44 o 
   5  12   1      469.30      486.35     60.59 o 
   6  12   1      342.14      317.22     55.81 o 
   7  12   1      797.29      728.72     75.94 o 
 -10  13   1      388.86      422.37     36.70 o 
  -9  13   1      182.85      241.71     29.99 o 
  -8  13   1      764.73      805.90     46.13 o 
  -7  13   1      394.68      425.48     33.73 o 
  -6  13   1      569.08      768.63     43.82 o 
  -5  13   1        3.22       25.83     20.06 o 
  -4  13   1     1120.41     1220.87     55.74 o 
  -3  13   1       41.50       18.14     19.14 o 
  -2  13   1     1373.30     1423.04     60.12 o 
  -1  13   1        0.73       -4.82     18.46 o 
   0  13   1      457.55      456.88     31.24 o 
   1  13   1      619.08      662.47     37.13 o 
   2  13   1     1275.31     1261.27     55.36 o 
   3  13   1      293.89      362.17     53.02 o 
   4  13   1      589.51      646.20     68.27 o 
   5  13   1      193.62      167.63     47.34 o 
  -9  14   1      185.01      157.76     35.98 o 
  -8  14   1      397.73      395.87     35.38 o 
  -7  14   1      102.32      137.60     26.51 o 
  -6  14   1      430.99      448.01     41.06 o 
  -5  14   1       65.69       60.47     22.32 o 
  -4  14   1     1218.56     1321.01     88.40 o 
  -3  14   1       29.65       28.20     20.33 o 
  -2  14   1      953.64      968.37     48.35 o 
  -1  14   1       17.95       -5.48     19.71 o 
   0  14   1      464.11      446.79     37.37 o 
   1  14   1      178.02      194.73     24.56 o 
   2  14   1      983.42      924.45     80.53 o 
   3  14   1      119.21      125.07     43.45 o 
   4  14   1      841.08      851.50     81.32 o 
  -6  15   1      352.50      386.29     34.96 o 
  -5  15   1      222.72      244.22     29.26 o 
  -4  15   1      500.99      562.92     38.09 o 
  -3  15   1       49.36       76.42     22.90 o 
  -2  15   1      791.32      827.67    127.96 o 
  -1  15   1       41.42       29.64     21.98 o 
   0  15   1      611.65      579.52     37.58 o 
   1  15   1        6.25       10.87     21.42 o 
  -2 -15   2      326.15      306.86     29.05 o 
  -1 -15   2      358.20      357.39     30.29 o 
   0 -15   2       12.50        7.36     19.17 o 
   1 -15   2      513.10      567.03     38.22 o 
   2 -15   2        4.87       17.87     36.58 o 
   3 -15   2      460.22      646.96     56.71 o 
   4 -15   2        0.20      -20.20     20.20 o 
   5 -15   2      438.41      629.95     40.36 o 
   6 -15   2       13.55      -10.35     23.47 o 
  -4 -14   2      288.17      290.11     52.52 o 
  -3 -14   2      229.70      244.47     47.24 o 
  -2 -14   2      549.30      514.21     34.38 o 
  -1 -14   2      464.63      499.41     33.32 o 
   0 -14   2       39.73       32.02     19.83 o 
   1 -14   2      918.40      936.49     50.43 o 
   2 -14   2       11.05        1.50     18.68 o 
   3 -14   2      519.07      709.93     40.81 o 
   4 -14   2      128.13       77.16     21.83 o 
   5 -14   2      665.31      769.42     43.16 o 
   6 -14   2       10.37       47.36     21.76 o 
   7 -14   2      715.03      871.93     48.03 o 
   8 -14   2       99.62      107.09     26.74 o 
   9 -14   2      501.37      553.32     50.93 o 
  -6 -13   2      715.72      669.42     72.15 o 
  -5 -13   2       84.01      129.46     42.95 o 
  -4 -13   2      666.56      797.19     75.64 o 
  -3 -13   2      251.35      363.95     28.79 o 
  -2 -13   2      469.54      436.38     30.37 o 
  -1 -13   2      871.67      859.99     71.81 o 
   0 -13   2       24.82       17.66     26.96 o 
   1 -13   2     1497.52     1402.28     59.50 o 
   2 -13   2      104.56      103.43     21.02 o 
   3 -13   2     1278.11     1301.34     57.09 o 
   4 -13   2       29.17        1.12     18.23 o 
   5 -13   2     1389.25     1718.98    144.16 o 
   6 -13   2       26.08       91.45     26.26 o 
   7 -13   2     1424.32     1769.34    104.30 o 
   8 -13   2       28.57       83.34     24.65 o 
   9 -13   2      283.40      389.23     38.52 o 
  10 -13   2      192.08      220.45     29.35 o 
  -8 -12   2      676.43      835.76     81.82 o 
  -7 -12   2      102.68      134.34     45.05 o 
  -6 -12   2      514.55      514.55     61.49 o 
  -5 -12   2      148.78      312.04     51.33 o 
  -4 -12   2     1118.68     1354.69     97.87 o 
  -3 -12   2      510.21      614.41     35.61 o 
  -2 -12   2     1475.02     1470.72     60.07 o 
  -1 -12   2     1150.25     1222.46     56.21 o 
   0 -12   2      624.37      637.06     35.20 o 
   1 -12   2      749.05      680.73     58.10 o 
   2 -12   2       79.09      144.01     20.30 o 
   3 -12   2     1379.78     1378.00     57.49 o 
   4 -12   2      112.07       86.23     20.65 o 
   5 -12   2     2020.97     2343.79    186.76 o 
   6 -12   2       45.74       93.16     21.33 o 
   7 -12   2     2455.81     2883.61    105.48 o 
   8 -12   2      124.64      154.87     24.82 o 
   9 -12   2      375.14      477.99     45.84 o 
  10 -12   2       75.29       57.53     29.85 o 
  11 -12   2      454.65      541.91     39.94 o 
  -9 -11   2      147.39      133.35     48.83 o 
  -8 -11   2     1124.49     1313.53    102.25 o 
  -7 -11   2       22.22       54.32     40.26 o 
  -6 -11   2      724.46      710.88     69.66 o 
  -4 -11   2     1624.90     1801.72     70.03 o 
  -3 -11   2     1340.92     1596.74     63.17 o 
  -2 -11   2     1440.50     2158.28     79.87 o 
   0 -11   2     1103.73     1145.25     56.41 o 
   1 -11   2     2409.15     2284.36     83.18 o 
   2 -11   2      121.86      117.75     18.79 o 
   3 -11   2     1459.93     1485.89     60.06 o 
   4 -11   2     1025.87      968.06     50.68 o 
   5 -11   2     1846.31     1947.28    198.33 o 
   6 -11   2       17.59        3.24     54.56 o 
   7 -11   2     2781.28     3175.94    121.19 o 
   8 -11   2        4.36      112.78     26.51 o 
   9 -11   2      846.66     1096.18     68.47 o 
  10 -11   2       25.63       79.84     23.35 o 
  11 -11   2     1010.85     1212.37     57.88 o 
  12 -11   2       70.18      110.52     47.74 o 
 -10 -10   2      833.27      820.51     77.93 o 
  -9 -10   2       53.31       19.04     37.37 o 
  -8 -10   2     1322.14     1466.41    105.04 o 
  -7 -10   2       18.73       11.96     34.18 o 
  -6 -10   2     1452.22     1403.03     98.27 o 
  -5 -10   2      644.55      676.60     63.58 o 
  -4 -10   2     4231.81     4228.18    141.12 o 
  -3 -10   2     2325.69     2517.00    238.94 o 
  -2 -10   2      867.07     1271.44    118.10 o 
  -1 -10   2     1311.26     1505.11     58.21 o 
   0 -10   2     2796.85     3154.39    170.57 o 
   1 -10   2     2573.65     2615.12    290.06 o 
   2 -10   2      370.77      394.22     26.09 o 
   3 -10   2     3441.97     3221.51     90.44 o 
   4 -10   2      732.94      712.34     38.62 o 
   5 -10   2     2213.37     2154.33     79.14 o 
   6 -10   2        4.73       -8.83     16.64 o 
   7 -10   2     2139.49     2229.52    167.88 o 
   8 -10   2        0.04       89.90     73.00 o 
   9 -10   2      982.79     1295.62     56.63 o 
  10 -10   2        4.89       28.40     28.40 o 
  11 -10   2     1790.03     2184.94     70.26 o 
  12 -10   2        4.16       -2.30     25.80 o 
  13 -10   2      277.85      261.05     44.90 o 
 -11  -9   2      319.56      420.67     59.50 o 
 -10  -9   2      755.53     1078.33     87.40 o 
  -9  -9   2       13.39       -5.98     34.08 o 
  -8  -9   2     1561.61     1627.96    108.63 o 
  -7  -9   2       37.43       91.09     38.37 o 
  -6  -9   2      771.08      781.04     65.58 o 
  -5  -9   2        2.21       -0.33     14.94 o 
  -4  -9   2     2515.92     2371.40    102.25 o 
  -3  -9   2     1075.42     1078.39     45.17 o 
  -2  -9   2     1325.71     1318.05     51.40 o 
  -1  -9   2      941.48      856.34     37.53 o 
   0  -9   2     3882.97     4192.66    137.14 o 
   1  -9   2     1402.98     1764.17     64.80 o 
   2  -9   2     2339.37     2553.41    280.10 o 
   3  -9   2     1862.64     1559.34     87.45 o 
   4  -9   2      882.03      858.90     35.26 o 
   5  -9   2     2829.04     2610.06     91.03 o 
   6  -9   2      312.78      296.43     22.77 o 
   7  -9   2     1711.73     1717.68     53.62 o 
   8  -9   2       80.84       85.00     15.42 o 
   9  -9   2      871.45     1063.67    166.33 o 
  10  -9   2       36.58       29.56     15.71 o 
  11  -9   2     1691.62     2087.59     88.49 o 
  12  -9   2       13.90        7.78     23.82 o 
  13  -9   2      389.69      532.02     43.02 o 
 -11  -8   2      601.06      671.81     66.57 o 
 -10  -8   2     1008.14     1255.33     93.18 o 
  -9  -8   2       22.43       53.22     33.49 o 
  -8  -8   2     3947.16     4379.30    236.00 o 
  -7  -8   2        1.04       -5.88     30.40 o 
  -6  -8   2     2807.42     2746.46    155.17 o 
  -5  -8   2       10.68       -8.52     14.14 o 
  -4  -8   2     2790.92     2746.84     93.69 o 
  -3  -8   2      283.83      395.29     69.61 o 
  -2  -8   2     3239.08     2794.87     94.46 o 
  -1  -8   2      637.57     1529.30     92.78 o 
   0  -8   2     3719.55     4107.73    213.42 o 
   1  -8   2     2962.90     3947.21    242.33 o 
   2  -8   2     3585.09     3802.81    124.13 o 
   3  -8   2     1971.78     2115.51    216.96 o 
   4  -8   2     2061.14     1895.40     47.59 o 
   5  -8   2      910.68      763.47     51.52 o 
   6  -8   2      263.70      214.09     57.21 o 
   7  -8   2     2591.48     2511.16     77.09 o 
   8  -8   2      201.99      123.01     16.62 o 
   9  -8   2     2446.66     2374.94     88.65 o 
  10  -8   2      290.64      286.69     22.62 o 
  11  -8   2     2291.64     2385.81     97.19 o 
  12  -8   2       37.72       71.85     25.64 o 
  13  -8   2      642.99      767.38     50.26 o 
  14  -8   2      278.56      339.87     57.80 o 
 -12  -7   2      368.43      429.34     55.61 o 
 -11  -7   2      979.58     1059.30     83.22 o 
 -10  -7   2     1641.84     2337.75    141.52 o 
  -9  -7   2      398.46      591.69     57.21 o 
  -8  -7   2     2351.20     2635.73    150.79 o 
  -7  -7   2      311.63      307.35     39.47 o 
  -6  -7   2     6278.98     6699.80    339.54 o 
  -5  -7   2      240.05      251.19     19.73 o 
  -4  -7   2     8231.64     8249.84    255.19 o 
  -3  -7   2       54.83       33.98     13.75 o 
  -2  -7   2    14639.23    13901.59    644.56 o 
  -1  -7   2     1560.65     1314.03     61.99 o 
   0  -7   2     7817.04     7095.73    252.54 o 
   1  -7   2      794.42      780.43     56.61 o 
   2  -7   2     7361.84     8112.89    203.84 o 
   3  -7   2     6913.72     7958.41    266.04 o 
   4  -7   2     3118.19     3676.49    151.83 o 
   5  -7   2     3046.53     2818.86    120.29 o 
   6  -7   2     1853.36     1781.18     52.80 o 
   7  -7   2     4622.62     4753.80    125.88 o 
   8  -7   2      266.00      208.87     41.91 o 
   9  -7   2     2925.34     2939.46     84.11 o 
  10  -7   2      104.60       81.11     16.89 o 
  11  -7   2     2180.63     2337.97    136.78 o 
  12  -7   2       78.37      115.95     62.49 o 
  13  -7   2     1600.56     1935.40    132.30 o 
  14  -7   2      104.59      130.51     49.08 o 
 -13  -6   2      813.03      837.05     77.24 o 
 -12  -6   2      719.41      711.48     67.67 o 
 -11  -6   2      792.74      825.29     70.26 o 
 -10  -6   2     1580.46     1872.13    117.10 o 
  -9  -6   2      290.07      376.92     45.94 o 
  -8  -6   2     2509.13     2994.71    165.54 o 
  -7  -6   2      937.83     1181.48     78.03 o 
  -6  -6   2     5596.16     6832.51    254.28 o 
  -5  -6   2     2217.98     2438.27    116.55 o 
  -4  -6   2    10393.59    10239.04    255.19 o 
  -3  -6   2        0.54       -2.85      6.78 o 
  -2  -6   2    15144.88    14944.61    452.32 o 
  -1  -6   2     3165.71     3123.22    300.43 o 
   0  -6   2     7624.74     6739.82    575.84 o 
   1  -6   2     2254.38     1969.62     52.59 o 
   2  -6   2     5925.03     5801.33    307.35 o 
   3  -6   2     9826.35     9802.32    300.48 o 
   4  -6   2     7433.81     9249.01    200.20 o 
   5  -6   2     7856.63     7960.88    174.73 o 
   6  -6   2     2364.45     2199.19     86.80 o 
   7  -6   2     5716.58     5679.40    148.23 o 
   8  -6   2      243.45      233.70     82.62 o 
   9  -6   2     3365.91     3565.95    400.19 o 
  10  -6   2        3.74      -40.81     48.19 o 
  11  -6   2     1174.74     1248.16     60.41 o 
  12  -6   2       19.62       27.47     56.56 o 
  13  -6   2     2226.52     2594.15    176.15 o 
  14  -6   2       54.75      118.99     63.53 o 
 -13  -5   2     1502.82     1473.23    142.37 o 
 -12  -5   2     1134.25     1308.87     66.97 o 
 -11  -5   2     1021.76      996.02     54.40 o 
 -10  -5   2     1377.29     1532.97    125.12 o 
  -9  -5   2     1786.03     1942.64    153.43 o 
  -8  -5   2     1835.48     2177.91    120.39 o 
  -7  -5   2      111.46      140.76     19.63 o 
  -6  -5   2     6140.53     8059.60    177.36 o 
  -5  -5   2     1441.61     1812.75     44.48 o 
  -4  -5   2     4248.18     4215.17    108.20 o 
  -3  -5   2     2122.33     2132.62     56.70 o 
  -2  -5   2     5436.34     5632.18    175.09 o 
  -1  -5   2      119.36       71.62     10.65 o 
   0  -5   2     5779.96     4582.08    207.05 o 
   1  -5   2     1230.30     1158.64     69.86 o 
   2  -5   2     4819.00     4222.71    129.71 o 
   3  -5   2     1105.32     1133.98     31.49 o 
   4  -5   2     5455.48     7509.00    805.36 o 
   5  -5   2     5252.07     6276.23    137.60 o 
   6  -5   2     2337.24     2224.15     52.90 o 
   7  -5   2     1866.65     1996.27     90.44 o 
   8  -5   2      148.66       96.07     16.44 o 
   9  -5   2     3236.18     3299.68     91.77 o 
  10  -5   2      518.37      467.79     89.25 o 
  11  -5   2     1991.10     2020.07     84.56 o 
  12  -5   2      100.55       63.04     38.77 o 
  13  -5   2     2437.70     2818.40    114.51 o 
  14  -5   2        6.35      -13.19     26.76 o 
 -14  -4   2      107.15      429.74     56.51 o 
 -13  -4   2     1183.49     1085.71     83.62 o 
 -12  -4   2      968.18     1054.21     80.03 o 
 -11  -4   2      657.64      622.36     56.01 o 
 -10  -4   2     1126.85     1135.14     43.11 o 
  -9  -4   2     3040.33     2987.00     88.49 o 
  -8  -4   2     2168.81     2038.43     62.84 o 
  -7  -4   2      141.15      134.03     40.51 o 
  -6  -4   2     4897.45     5548.30    193.04 o 
  -5  -4   2      445.59      554.09     24.07 o 
  -4  -4   2    10310.60    12292.94    309.20 o 
  -3  -4   2      297.36      384.99     31.39 o 
  -2  -4   2     5190.14     5242.91    131.30 o 
  -1  -4   2     2954.62     2779.69    132.85 o 
   0  -4   2      524.63      380.51     17.26 o 
   1  -4   2     4400.45     3701.63    198.03 o 
   2  -4   2    11708.71    10953.78    458.59 o 
   3  -4   2     8655.09     8099.98    279.95 o 
   4  -4   2     7898.33     8525.45    379.56 o 
   5  -4   2     2076.50     2179.48     69.46 o 
   7  -4   2     4159.72     4545.44    102.49 o 
   8  -4   2     1195.25     1209.64     72.30 o 
   9  -4   2     2992.97     3156.04     87.39 o 
  10  -4   2     2255.35     2332.12     91.96 o 
  11  -4   2     3072.57     3092.83    118.26 o 
  12  -4   2       32.01       -1.89     21.95 o 
  13  -4   2     1665.95     1854.57     96.62 o 
  14  -4   2      153.34      204.88     32.26 o 
  15  -4   2     1126.57     1257.72     97.47 o 
 -14  -3   2       25.36      392.86     52.92 o 
 -13  -3   2     1244.82     1179.93     59.94 o 
 -12  -3   2      637.28      652.03    116.55 o 
 -11  -3   2      771.65      802.63     35.56 o 
 -10  -3   2     1038.09     1006.46     87.30 o 
  -9  -3   2     4433.77     4285.20    121.15 o 
  -8  -3   2     4011.40     3857.52    108.48 o 
  -7  -3   2     1589.30     1636.79     63.88 o 
  -6  -3   2     4348.35     4438.49    121.19 o 
  -5  -3   2     7212.48     9138.90    417.38 o 
  -4  -3   2     7945.80    10023.00    709.59 o 
  -3  -3   2     2888.60     3906.64     88.06 o 
  -2  -3   2     8332.88     8766.78    375.82 o 
  -1  -3   2    28921.50    31160.92    934.11 o 
   0  -3   2     1671.26     1479.32     48.32 o 
   1  -3   2     2169.11     2192.04    159.01 o 
   2  -3   2    33336.89    36368.25    774.64 o 
   3  -3   2       15.89        6.09      6.43 o 
   4  -3   2    16860.66    17827.42    583.76 o 
   5  -3   2     4688.15     4537.06    189.36 o 
   6  -3   2     1812.55     1714.87     56.41 o 
   7  -3   2     4916.50     6183.82    136.83 o 
   8  -3   2     3548.71     4361.30    203.11 o 
   9  -3   2     4833.47     4829.33    168.36 o 
  10  -3   2     1295.92     1261.52     84.46 o 
  11  -3   2     4131.44     3881.98    161.60 o 
  12  -3   2        7.91        9.22     22.87 o 
  13  -3   2     1267.07     1396.46     68.33 o 
  14  -3   2       14.25       17.45     32.44 o 
  15  -3   2     1325.48     1370.11     71.91 o 
 -14  -2   2       21.31      439.31     54.91 o 
 -13  -2   2     1214.37     1191.85     60.06 o 
 -12  -2   2      132.65     1142.21     82.62 o 
 -11  -2   2     1865.16     1993.73     64.97 o 
 -10  -2   2      299.73      259.62     24.87 o 
  -9  -2   2     4727.63     4713.23    131.49 o 
  -8  -2   2     3268.61     3222.05     75.65 o 
  -7  -2   2     2307.86     2383.68    127.62 o 
  -6  -2   2     9583.03    10646.83    231.31 o 
  -5  -2   2     2419.71     2665.29    120.94 o 
  -4  -2   2    15043.77    17893.45    479.17 o 
  -3  -2   2     1798.69     1810.64     48.34 o 
  -2  -2   2    21322.63    25699.12    653.99 o 
  -1  -2   2     2667.57     2940.72     91.10 o 
   0  -2   2    22206.68    24591.67   1157.81 o 
   1  -2   2     3073.57     2654.65    125.77 o 
   2  -2   2     8108.93     8438.05    181.17 o 
   3  -2   2      336.85      365.91     16.24 o 
   4  -2   2    35208.86    37651.76   1203.90 o 
   5  -2   2       77.45       68.70     13.85 o 
   6  -2   2     9034.41     9611.70    232.24 o 
   7  -2   2      812.98      857.88     32.39 o 
   8  -2   2     6982.39     8197.59    180.36 o 
   9  -2   2     2423.45     2846.46    171.82 o 
  10  -2   2      568.86      713.24     40.43 o 
  11  -2   2     5562.90     5747.32    204.25 o 
  12  -2   2        6.04       18.24     30.40 o 
  13  -2   2     1299.18     1285.70     65.43 o 
  14  -2   2       47.60       23.25     25.54 o 
  15  -2   2     1171.02     1192.28     66.37 o 
 -15  -1   2      960.40     1073.97     61.03 o 
 -13  -1   2     1869.54     1848.33     80.75 o 
 -12  -1   2       79.69      996.11     72.35 o 
 -11  -1   2     2397.41     2359.45     93.02 o 
 -10  -1   2       12.97      -29.10     29.10 o 
  -9  -1   2     1877.17     1919.83     59.96 o 
  -8  -1   2     3015.87     3199.06     74.54 o 
  -7  -1   2     6861.36     7250.29    159.63 o 
  -6  -1   2    11464.47    13027.42    245.14 o 
  -5  -1   2     2233.07     2267.01     78.43 o 
  -4  -1   2    21465.65    26498.94    652.78 o 
  -3  -1   2      169.17      156.87      7.57 o 
  -2  -1   2    35799.84    46803.05   1406.51 o 
  -1  -1   2     3783.76     4575.93    114.31 o 
   0  -1   2    41852.31    50469.10   2652.03 o 
   1  -1   2      103.81       66.61      5.68 o 
   2  -1   2     4626.56     4742.96    121.39 o 
   3  -1   2     8740.55     8261.10    236.74 o 
   4  -1   2     7812.52     8230.69    302.82 o 
   5  -1   2     4401.34     4614.12    101.53 o 
   6  -1   2     5387.87     5774.24    135.47 o 
   7  -1   2     2745.57     2575.78     78.48 o 
   8  -1   2     5011.39     5161.82    209.89 o 
  10  -1   2     1639.74     1783.18     73.14 o 
  11  -1   2     2692.22     2657.54    103.08 o 
  12  -1   2      128.60      120.76     34.08 o 
  13  -1   2     1708.51     1542.15    112.27 o 
  14  -1   2      167.29      149.52     29.23 o 
  15  -1   2     1131.84     1160.15     88.80 o 
 -15   0   2      892.28      773.95     61.44 o 
 -14   0   2       76.42       74.65     40.66 o 
 -13   0   2     2730.29     2718.00    108.57 o 
 -11   0   2     4364.03     4389.83    157.37 o 
  -9   0   2     1754.35     1818.91     57.11 o 
  -8   0   2      374.64      337.62     22.07 o 
  -7   0   2     4335.49     4550.12    151.34 o 
  -6   0   2     1579.62     1578.02     38.60 o 
  -5   0   2     7500.39     9282.87    232.15 o 
  -4   0   2    16120.36    19796.85    489.14 o 
  -3   0   2     7455.28     8954.28    213.04 o 
  -2   0   2      534.73      640.02     21.73 o 
  -1   0   2     7218.89     9393.16    224.70 o 
   0   0   2    52749.23    60270.32   1829.14 o 
   1   0   2     2678.08     2656.39     69.66 o 
   2   0   2    25380.48    27483.37    845.12 o 
   3   0   2       94.72       60.10      5.99 o 
   4   0   2    14659.69    15387.99    329.59 o 
   5   0   2     1796.02     1845.83     69.16 o 
   6   0   2    13796.53    14143.46    696.78 o 
   7   0   2      930.43      921.47     27.10 o 
   8   0   2     5444.54     5358.47    177.65 o 
   9   0   2     1801.09     1923.10     59.73 o 
  10   0   2     2020.31     2187.79     68.00 o 
  11   0   2      930.01      936.81     79.03 o 
  12   0   2      933.65      995.65    100.96 o 
  13   0   2      936.83      838.33     49.29 o 
  14   0   2      244.32      263.75     32.35 o 
 -15   1   2      712.90      712.68     49.47 o 
 -14   1   2      109.82       52.13     58.60 o 
 -13   1   2     2416.96     2425.25    155.02 o 
 -12   1   2      735.79      865.81     49.05 o 
 -11   1   2     5929.57     5824.40    202.91 o 
 -10   1   2      837.64     1962.32    108.53 o 
  -9   1   2     4610.93     5020.85    131.54 o 
  -8   1   2      162.06      127.12     24.72 o 
  -7   1   2     1192.36     1044.97     35.43 o 
  -6   1   2     3121.24     2953.20     77.24 o 
  -5   1   2     7896.51     8646.99    216.81 o 
  -4   1   2     2844.34     3099.92     79.25 o 
  -3   1   2     1298.34     1372.36     44.63 o 
  -2   1   2     4620.47     5051.59    153.25 o 
  -1   1   2     1558.30     1661.24     50.23 o 
   0   1   2     8909.80    10301.55    219.30 o 
   1   1   2     1014.51      980.61     27.63 o 
   2   1   2    24833.71    25641.44    654.08 o 
   3   1   2     1846.02     1923.45     61.79 o 
   4   1   2     9578.70     9910.90    257.74 o 
   5   1   2      809.64      733.41     24.97 o 
   6   1   2     5017.57     4824.81    106.45 o 
   7   1   2     2435.87     2494.43     71.74 o 
   8   1   2     3957.27     3660.95    106.28 o 
   9   1   2     1342.63     1348.46     45.63 o 
  10   1   2     3807.91     3395.49    103.15 o 
  11   1   2     1532.61     1769.41     95.87 o 
  12   1   2     1212.06     1117.58    102.70 o 
  13   1   2      767.06      756.56     59.45 o 
  14   1   2      190.29      160.92     30.16 o 
 -15   2   2      838.34      829.91     56.36 o 
 -14   2   2       22.74      -11.87     50.28 o 
 -13   2   2     1401.66     1367.14     66.95 o 
 -12   2   2      120.08      156.80     89.05 o 
 -11   2   2     4175.08     4320.80    156.12 o 
  -9   2   2     8082.36     8537.27    218.14 o 
  -7   2   2     2628.98     2638.91     61.62 o 
  -6   2   2      862.61      892.66     34.58 o 
  -5   2   2     6632.35     7189.36    178.67 o 
  -4   2   2     4126.59     4594.09    142.25 o 
  -3   2   2     1037.68     1186.07     39.43 o 
  -2   2   2     5401.28     5828.18    144.67 o 
  -1   2   2     2206.84     2100.59     47.00 o 
   0   2   2     5528.48     5958.94    128.48 o 
   1   2   2     4577.53     4283.80     92.64 o 
   2   2   2     1745.40     1533.87     32.13 o 
   3   2   2     1301.94     1344.03     31.57 o 
   4   2   2    11602.42    11211.04    289.01 o 
   5   2   2        1.44       -0.52      4.51 o 
   6   2   2     8785.19     8295.17    218.65 o 
   7   2   2     2329.78     2382.77     69.67 o 
   8   2   2     1022.30     1011.32     36.08 o 
   9   2   2     1033.92     1043.92     38.37 o 
  10   2   2     3843.85     3618.11    105.13 o 
  11   2   2     1539.25     1649.31    112.77 o 
  12   2   2     1123.79     1150.73    112.77 o 
  13   2   2      983.59      953.80     66.87 o 
  14   2   2      344.79      424.43     38.28 o 
 -15   3   2     1171.35     1178.51     64.96 o 
 -14   3   2        3.31      -40.96     52.67 o 
 -13   3   2     1505.33     1551.43     73.68 o 
 -12   3   2        0.59       -1.98     47.24 o 
 -11   3   2     1329.91     1367.27     93.98 o 
 -10   3   2       36.40      -14.45     14.45 o 
  -9   3   2     8266.06     8588.59    219.48 o 
  -8   3   2     1312.06     1981.14     76.18 o 
  -7   3   2     5340.25     5625.12    317.97 o 
  -6   3   2     5224.52     6712.14    449.02 o 
  -5   3   2    11549.71    12760.72    385.39 o 
  -4   3   2     1010.37      772.52     29.02 o 
  -3   3   2     9628.92    10139.30    307.01 o 
  -2   3   2     4204.45     4502.50    259.77 o 
  -1   3   2     9867.23    10425.59    293.25 o 
   0   3   2    20520.10    21583.51    459.91 o 
   1   3   2      133.99      137.34      8.32 o 
   2   3   2    24872.21    23897.78   1690.15 o 
   3   3   2     2563.69     2332.69     65.88 o 
   4   3   2     8607.81     8681.85    387.18 o 
   5   3   2     2466.40     2555.51     71.94 o 
   6   3   2     8756.62     8351.57    277.71 o 
   7   3   2      769.54      815.31     30.58 o 
   8   3   2     3360.53     3286.39     94.15 o 
   9   3   2     1035.40      961.79     36.59 o 
  10   3   2     4812.26     4819.60    136.05 o 
  11   3   2      949.80      911.26     68.37 o 
  12   3   2     1405.55     1429.44     53.13 o 
  13   3   2     1137.28     1188.88     60.65 o 
  14   3   2      360.92      376.62     51.62 o 
 -15   4   2      896.04     1022.46     60.47 o 
 -14   4   2      321.06      378.62     43.05 o 
 -13   4   2     1453.17     1518.39     72.65 o 
 -12   4   2      308.03      276.27     35.33 o 
 -11   4   2     1493.22     1549.88     88.55 o 
 -10   4   2      155.92      166.66     29.80 o 
  -9   4   2     4102.80     4059.58    109.61 o 
  -8   4   2       49.16       52.52     13.75 o 
  -7   4   2     9523.44    10055.99    310.08 o 
  -6   4   2     1816.78     2394.55    102.05 o 
  -5   4   2     3995.75     4226.92    133.22 o 
  -4   4   2      968.65     1162.90     96.87 o 
  -3   4   2     3962.70     3958.20    137.33 o 
  -2   4   2     4073.10     4198.03    111.32 o 
  -1   4   2    15870.83    16096.24    343.42 o 
   0   4   2     3746.99     3597.68     79.68 o 
   1   4   2     6867.91     6518.57    234.10 o 
   2   4   2    15907.88    16446.45    699.17 o 
   3   4   2      173.10      254.20     29.70 o 
   4   4   2     9332.36     8844.93    192.49 o 
   5   4   2     2323.55     2449.14     52.39 o 
   6   4   2     6143.19     6385.88    225.43 o 
   7   4   2      109.27       90.67     14.36 o 
   8   4   2     6471.75     6460.41    250.50 o 
   9   4   2      499.97      423.29     35.38 o 
  10   4   2     3238.58     3116.70    115.11 o 
  11   4   2      311.45      295.78     23.43 o 
  12   4   2      867.49      821.25     37.90 o 
  13   4   2      833.39      855.19     51.23 o 
 -15   5   2      762.63      849.91     55.70 o 
 -14   5   2      401.81      499.55     43.26 o 
 -13   5   2      939.83      950.05     70.21 o 
 -12   5   2      381.81      418.09     72.70 o 
 -11   5   2     1880.91     1927.93     82.07 o 
 -10   5   2       34.71       -6.30     34.88 o 
  -9   5   2     3638.73     3712.97    101.91 o 
  -8   5   2      407.97      437.94     88.60 o 
  -7   5   2     5610.36     5245.43    172.51 o 
  -6   5   2      184.10      163.94     20.03 o 
  -5   5   2     7840.44     7532.51    231.61 o 
  -4   5   2     2651.28     3105.06     81.29 o 
  -3   5   2     4647.69     4636.69    208.39 o 
  -2   5   2     2906.30     2754.82    183.82 o 
  -1   5   2     6230.70     6070.01    133.04 o 
   0   5   2     8920.97     8189.96    176.95 o 
   1   5   2     1104.41     1004.80     25.85 o 
   2   5   2    15520.50    14480.09    833.02 o 
   3   5   2      534.57      448.25     29.70 o 
   4   5   2     8037.03     7767.42    169.93 o 
   5   5   2     1105.36      985.43     56.71 o 
   6   5   2     3695.05     3626.47    272.67 o 
   7   5   2      488.33      431.16     64.98 o 
   8   5   2     4888.96     4637.58    144.81 o 
   9   5   2      725.22      685.35     50.28 o 
  10   5   2     1879.38     1886.24     81.87 o 
  11   5   2      151.43      135.99     20.61 o 
  12   5   2      480.22      478.88     31.36 o 
  13   5   2      361.40      332.73     29.30 o 
 -15   6   2      826.22      865.16     79.03 o 
 -14   6   2      440.75      531.73     75.49 o 
 -13   6   2      757.05      964.18     79.63 o 
 -12   6   2      287.97      338.92     72.70 o 
 -11   6   2     2175.69     2177.17     67.68 o 
 -10   6   2      190.20      217.03     28.05 o 
  -9   6   2     3161.74     2966.60    121.59 o 
  -8   6   2      395.85      360.26     20.54 o 
  -7   6   2     3607.39     3326.77    128.26 o 
  -6   6   2       90.49       31.99     16.94 o 
  -5   6   2     5783.47     5711.46    180.09 o 
  -3   6   2     2497.04     2667.54    295.25 o 
  -2   6   2     3909.61     4054.13    338.90 o 
  -1   6   2     7592.34     7854.17    170.92 o 
   0   6   2     5774.32     5255.69    130.80 o 
   1   6   2     3339.65     2987.10     68.29 o 
   2   6   2     1985.59     1807.89     45.69 o 
   3   6   2      896.61      778.20     22.46 o 
   4   6   2     6157.65     6104.60    199.12 o 
   5   6   2     1058.72      948.09     33.77 o 
   6   6   2     2222.84     2154.45    152.08 o 
   7   6   2      137.04       94.76     32.89 o 
   8   6   2     3389.27     3389.54    309.35 o 
   9   6   2      528.91      443.47     34.26 o 
  10   6   2     1546.53     1434.82     66.61 o 
  11   6   2       97.39       73.65     25.25 o 
  12   6   2     1044.74     1074.51     78.63 o 
 -14   7   2      433.90      501.63     87.00 o 
 -13   7   2      761.84      905.61     79.43 o 
 -12   7   2      137.15      158.26     27.27 o 
 -11   7   2     1360.98     1517.46     52.08 o 
 -10   7   2      254.40      304.31     53.72 o 
  -9   7   2     3125.00     3178.95    197.88 o 
  -8   7   2       13.84        3.34     33.74 o 
  -7   7   2     3247.69     3003.51    102.38 o 
  -6   7   2       12.66        9.50     31.14 o 
  -5   7   2     9285.62     9433.20    291.15 o 
  -4   7   2     1068.98     1162.84     59.20 o 
  -3   7   2     7938.47     7556.55    236.12 o 
  -2   7   2      312.37      388.88     36.87 o 
  -1   7   2     1865.77     1684.11     47.77 o 
   0   7   2     3549.74     3256.93     75.02 o 
   1   7   2     4594.99     4579.05    103.31 o 
   2   7   2     1188.70      996.01     27.53 o 
   3   7   2      613.60      577.92     23.21 o 
   4   7   2     2582.54     2484.31     69.80 o 
   5   7   2      901.67      777.76     45.64 o 
   6   7   2     1752.80     1606.12    136.19 o 
   7   7   2      300.18      243.28     26.37 o 
   8   7   2     2376.33     2189.43    198.08 o 
   9   7   2       48.08       29.43     21.66 o 
  10   7   2      973.74      997.24     67.82 o 
  11   7   2      136.21      161.77     35.98 o 
  12   7   2      701.80      761.81     67.57 o 
 -14   8   2      456.77      500.96     45.63 o 
 -13   8   2      805.69      918.12     55.04 o 
 -12   8   2       32.15       60.47     24.96 o 
 -11   8   2     1618.96     1889.23     62.15 o 
 -10   8   2      370.90      442.89     30.30 o 
  -9   8   2     2932.88     3107.23     89.26 o 
  -8   8   2      157.19      110.49     15.96 o 
  -7   8   2     1962.26     1889.16     70.06 o 
  -6   8   2        0.43       -4.09     16.13 o 
  -5   8   2     7134.83     7420.88    233.93 o 
  -4   8   2      188.41      195.56     24.97 o 
  -3   8   2     8726.03     8543.59    266.44 o 
  -2   8   2       15.01       12.46     23.72 o 
  -1   8   2      541.16      387.48     61.04 o 
   0   8   2     6133.33     5440.73    166.98 o 
   1   8   2     4449.36     3934.95    105.31 o 
   2   8   2     2110.19     1751.77    102.80 o 
   3   8   2     2867.15     2625.10     74.63 o 
   4   8   2     4199.38     4152.88    112.52 o 
   5   8   2      223.18      167.26     22.77 o 
   6   8   2     2048.11     2016.55     83.02 o 
   7   8   2        6.17       -4.38     19.82 o 
   8   8   2     1576.18     1603.97    199.87 o 
   9   8   2       79.56       79.21     25.37 o 
  10   8   2     1102.02     1184.61     71.41 o 
  11   8   2       71.57       93.66     28.00 o 
 -13   9   2      582.43      572.27     57.31 o 
 -12   9   2      306.13      397.67     27.50 o 
 -11   9   2     1473.76     1639.91     82.57 o 
 -10   9   2     1023.38     1150.84     43.92 o 
  -9   9   2     2290.73     2332.71     70.86 o 
  -8   9   2      232.55      251.69     55.91 o 
  -7   9   2      899.26      913.86     34.57 o 
  -6   9   2      329.56      339.65     32.99 o 
  -5   9   2     3361.27     3313.08    113.23 o 
  -4   9   2      116.81      101.54     18.81 o 
  -3   9   2     4915.42     5082.29    168.78 o 
  -2   9   2       42.73       83.74     31.19 o 
  -1   9   2     2593.73     2346.77     82.37 o 
   0   9   2     1850.20     2041.79     72.88 o 
   1   9   2     1271.95     1208.30     53.47 o 
   2   9   2      755.27      731.93     43.50 o 
   3   9   2     2203.79     2185.88     65.11 o 
   4   9   2     2034.45     1976.72     81.53 o 
   5   9   2     1254.39     1172.83     57.59 o 
   6   9   2     2569.75     2561.61    102.67 o 
   7   9   2       98.11       59.75     23.34 o 
   8   9   2     1672.52     1691.19     77.66 o 
   9   9   2      147.80      139.07     28.11 o 
  10   9   2      832.49      894.88     54.40 o 
 -13  10   2      426.50      424.46     41.47 o 
 -12  10   2      839.96      878.13     40.57 o 
 -11  10   2      256.00      281.56     24.11 o 
 -10  10   2      437.78      548.56     29.90 o 
  -9  10   2     1671.29     1858.70     65.68 o 
  -8  10   2      683.78      728.48     55.16 o 
  -7  10   2     2114.74     2334.45     87.08 o 
  -6  10   2        2.66       -3.74     16.71 o 
  -5  10   2     2843.73     2675.15     95.85 o 
  -4  10   2       68.77       60.94     17.81 o 
  -3  10   2     2109.13     2067.90    111.07 o 
  -2  10   2        3.02      -15.36     15.36 o 
  -1  10   2     3364.90     3095.79    246.01 o 
   0  10   2      345.31      453.91    112.27 o 
   1  10   2     1619.99     1482.24     57.67 o 
   2  10   2      424.23      424.95     26.55 o 
   3  10   2      344.15      307.54     20.01 o 
   4  10   2     1290.04     1225.57     59.54 o 
   5  10   2      453.94      413.13     35.02 o 
   6  10   2     1229.89     1303.79     64.48 o 
   7  10   2      178.77      152.63     29.56 o 
   8  10   2     1446.54     1514.21     74.12 o 
   9  10   2      131.36      162.25     44.85 o 
 -12  11   2      923.41      871.27     50.20 o 
 -11  11   2      143.36      117.09     25.50 o 
 -10  11   2      286.35      302.65     29.72 o 
  -9  11   2      810.53      870.74     46.26 o 
  -8  11   2      453.72      541.61     35.54 o 
  -7  11   2      734.73      820.15     51.03 o 
  -6  11   2      358.53      350.17     28.33 o 
  -5  11   2     2144.92     2157.41     81.94 o 
  -4  11   2      105.67       85.33     20.28 o 
  -3  11   2      511.85      506.09     31.46 o 
  -2  11   2      211.37      216.71     22.67 o 
  -1  11   2     3116.73     3088.04    150.59 o 
   0  11   2       13.89       19.23     28.80 o 
   1  11   2     1316.73     1244.58    124.13 o 
   2  11   2       90.01      155.85     42.36 o 
   3  11   2     1284.96     1232.91     90.19 o 
   4  11   2     1266.25     1333.76     96.37 o 
   5  11   2      644.18      649.39     64.68 o 
   6  11   2     1011.74     1030.39     86.01 o 
   7  11   2      536.73      589.89     66.77 o 
   8  11   2      983.59      998.80     87.00 o 
 -11  12   2      368.36      428.15     36.47 o 
 -10  12   2      213.66      272.82     30.09 o 
  -9  12   2     1216.55     1327.58     67.02 o 
  -8  12   2      293.88      340.01     30.29 o 
  -7  12   2      888.12      973.83     49.28 o 
  -6  12   2      122.40      110.04     22.39 o 
  -5  12   2     1507.39     1636.89     67.67 o 
  -4  12   2       15.55       10.26     28.05 o 
  -3  12   2     1758.70     1701.39     68.14 o 
  -2  12   2      574.50      530.67     32.78 o 
  -1  12   2     2623.42     2578.64     93.84 o 
   0  12   2       94.04      157.73     53.97 o 
   1  12   2      658.28      654.89     36.10 o 
   2  12   2      371.94      351.88     26.68 o 
   3  12   2     1119.68     1103.84     86.11 o 
   4  12   2      398.21      391.67     55.31 o 
   5  12   2      401.81      354.29     53.72 o 
   6  12   2      763.40      757.32     76.44 o 
   7  12   2      288.45      354.79     57.01 o 
 -10  13   2      348.99      270.69     44.25 o 
  -9  13   2      560.99      546.75     39.33 o 
  -8  13   2      378.86      444.18     35.17 o 
  -7  13   2      481.12      466.99     44.70 o 
  -6  13   2      106.33      142.95     25.11 o 
  -5  13   2     1052.17     1182.32     63.68 o 
  -4  13   2        5.97        7.97     19.76 o 
  -3  13   2     1260.32     1250.06     56.06 o 
  -2  13   2      137.98       97.88     20.70 o 
  -1  13   2     2021.96     2017.82     78.26 o 
   0  13   2      443.29      463.17     31.07 o 
   1  13   2      962.50      852.62     42.42 o 
   2  13   2      276.29      217.06     44.05 o 
   3  13   2      850.71      822.70     74.55 o 
   4  13   2       55.25       25.11     40.56 o 
   5  13   2      510.96      570.06     67.07 o 
  -8  14   2       90.01       97.06     26.95 o 
  -7  14   2      276.20      272.55     54.46 o 
  -6  14   2      146.13      135.99     26.60 o 
  -5  14   2      585.58      650.04     40.76 o 
  -4  14   2       35.20       33.64     20.76 o 
  -3  14   2      534.48      568.05     36.74 o 
  -2  14   2      105.09       73.94     47.29 o 
  -1  14   2      732.51      755.91     41.75 o 
   0  14   2       57.86       57.15     19.88 o 
   1  14   2      953.46      962.70     47.60 o 
   2  14   2      164.13      186.96     44.85 o 
   3  14   2      733.66      701.11     70.36 o 
  -6  15   2      233.13      269.69     31.05 o 
  -5  15   2      369.93      370.84     51.57 o 
  -4  15   2       84.41       96.85     30.15 o 
  -3  15   2      388.79      462.72     34.62 o 
  -2  15   2      102.99       96.72     24.21 o 
  -1  15   2      235.95      279.29     28.47 o 
   0  15   2        8.39        7.63     20.24 o 
  -2 -15   3      197.74      189.30     24.64 o 
  -1 -15   3      120.70      111.16     23.58 o 
   0 -15   3      155.43      186.27     24.96 o 
   1 -15   3       19.33       25.23     19.47 o 
   2 -15   3      251.05      347.25     54.46 o 
   3 -15   3       32.48       70.34     22.19 o 
   4 -15   3      613.46      831.67     50.98 o 
   5 -15   3        1.01       11.67     21.21 o 
   6 -15   3      191.58      243.18     30.00 o 
  -4 -14   3       48.67       84.81     44.25 o 
  -3 -14   3      706.27      777.81     42.79 o 
  -2 -14   3      132.37      120.71     22.53 o 
  -1 -14   3      173.81      170.35     23.38 o 
   0 -14   3     1341.59     1340.74     58.51 o 
   1 -14   3       25.74       12.47     18.39 o 
   2 -14   3      537.05      610.96    146.90 o 
   3 -14   3       29.73       40.92     22.62 o 
   4 -14   3      712.92      921.54     47.74 o 
   5 -14   3        8.18       18.52     21.00 o 
   6 -14   3      872.43     1087.49     60.64 o 
   7 -14   3       36.26       50.59     24.57 o 
   8 -14   3      711.66      888.42     50.03 o 
   9 -14   3      148.00      214.97     36.18 o 
  -6 -13   3      150.93      387.98     59.90 o 
  -5 -13   3      839.11      898.14     80.73 o 
  -4 -13   3      176.78      394.46     54.51 o 
  -3 -13   3      755.25      748.98     40.08 o 
  -2 -13   3      232.68      243.69     25.35 o 
  -1 -13   3      551.42      556.61     34.18 o 
   0 -13   3      649.39      681.89     39.12 o 
   1 -13   3      515.76      556.71     34.11 o 
   2 -13   3      943.25      867.85     43.70 o 
   3 -13   3       55.11       32.56     19.27 o 
   4 -13   3     1044.40     1172.35     61.39 o 
   5 -13   3       79.30       72.28     32.64 o 
   6 -13   3     1210.02     1493.18     80.68 o 
   7 -13   3       19.13       47.48     21.82 o 
   8 -13   3      726.65      971.00     63.09 o 
   9 -13   3      139.85      150.15     26.19 o 
  10 -13   3      327.52      292.90     31.07 o 
  -8 -12   3        5.50       60.10     46.14 o 
  -7 -12   3      552.47      556.61     63.38 o 
  -6 -12   3       52.05      208.89     48.53 o 
  -5 -12   3     1722.60     1735.49    117.50 o 
  -4 -12   3      970.24     1191.73     53.22 o 
  -3 -12   3     1231.79     1295.46     55.68 o 
  -2 -12   3     1081.71     1136.73     72.90 o 
  -1 -12   3      427.34      408.59     28.04 o 
   0 -12   3      406.16      361.17     26.56 o 
   1 -12   3      126.24       88.82     18.56 o 
   2 -12   3     1633.00     1435.51    179.54 o 
   3 -12   3      672.40      608.49     34.71 o 
   4 -12   3     1882.75     1894.39    165.79 o 
   5 -12   3       15.86        7.77     17.66 o 
   6 -12   3      906.96     1211.12     56.01 o 
   7 -12   3        6.53        5.20     28.15 o 
   8 -12   3      813.21     1181.28     69.46 o 
   9 -12   3       40.55       43.57     21.18 o 
  10 -12   3      484.15      579.70     38.28 o 
  11 -12   3      159.67      171.41     28.79 o 
  -9 -11   3      960.30     1100.36     94.48 o 
  -8 -11   3        0.47       24.72     43.95 o 
  -7 -11   3      693.99      627.96     65.08 o 
  -6 -11   3       30.76      122.48     42.56 o 
  -5 -11   3     1767.79     1820.80    118.70 o 
  -4 -11   3      783.88     1067.29    102.35 o 
  -3 -11   3     2181.93     2409.11     87.50 o 
  -2 -11   3      483.95      746.73     76.29 o 
  -1 -11   3     1509.85     1423.48     57.19 o 
   0 -11   3     1106.76     1071.40     46.90 o 
   1 -11   3      572.18      633.53     44.80 o 
   2 -11   3     1429.58     1298.20     60.59 o 
   3 -11   3     1050.26      992.42     38.81 o 
   4 -11   3     2326.18     2224.58     82.45 o 
   5 -11   3       12.83      -12.04     16.33 o 
   6 -11   3     1335.72     1428.43     58.98 o 
   7 -11   3        2.52        8.84     36.68 o 
   8 -11   3      951.51     1246.17     55.39 o 
   9 -11   3      252.31      205.93     24.69 o 
  10 -11   3      856.48     1060.58     52.82 o 
  11 -11   3        1.51       40.07     22.16 o 
  12 -11   3      546.08      610.52     69.56 o 
 -10 -10   3      346.95      382.90     59.30 o 
  -9 -10   3      269.38      288.32     52.22 o 
  -8 -10   3       23.40       38.97     39.76 o 
  -7 -10   3      935.23      840.94     73.15 o 
  -6 -10   3       24.50       44.05     35.88 o 
  -5 -10   3     1848.23     1911.78     72.59 o 
  -3 -10   3      488.50     1005.28     74.65 o 
  -2 -10   3       40.54      267.79     39.27 o 
  -1 -10   3     1720.78     1726.62     64.79 o 
   1 -10   3     1384.86     1286.61     51.88 o 
   2 -10   3     1772.02     1668.23     52.57 o 
   3 -10   3     1223.80     1050.93    130.06 o 
   4 -10   3      926.53      895.56     40.82 o 
   5 -10   3       29.91       -6.33     41.21 o 
   6 -10   3     2827.37     2696.55     95.78 o 
   7 -10   3      632.26      636.15     35.39 o 
   8 -10   3      643.41      808.04     83.76 o 
   9 -10   3       37.78       52.18     19.75 o 
  10 -10   3     1458.44     1677.16     56.46 o 
  11 -10   3       31.58       16.24     25.18 o 
  12 -10   3      349.84      517.90     41.21 o 
  13 -10   3       23.50        4.88     37.37 o 
 -11  -9   3     1108.34     1559.00    113.21 o 
 -10  -9   3      300.53      302.97     50.63 o 
  -9  -9   3      896.66     1045.14     81.82 o 
  -8  -9   3        2.95       27.21     35.08 o 
  -7  -9   3     2485.81     2586.50    152.88 o 
  -6  -9   3        2.88        2.69     30.40 o 
  -5  -9   3     3209.33     3153.21    107.62 o 
  -4  -9   3      425.81      376.62     30.40 o 
  -3  -9   3      489.49      425.65     31.19 o 
  -2  -9   3      779.53      927.04    150.24 o 
  -1  -9   3     4663.20     4341.98    142.12 o 
   0  -9   3     2589.62     3048.00    188.26 o 
   1  -9   3     3868.82     3924.06    129.28 o 
   2  -9   3     2078.56     2069.31    230.81 o 
   3  -9   3     1089.80      963.82     47.79 o 
   4  -9   3     1152.34     1060.60     36.31 o 
   5  -9   3       15.50        4.65     18.64 o 
   6  -9   3     3656.62     3634.63    122.70 o 
   7  -9   3     1024.64      932.80     34.94 o 
   8  -9   3     2703.40     2787.55    130.41 o 
   9  -9   3       28.87       18.82     14.18 o 
  10  -9   3     2470.96     2736.62     81.62 o 
  11  -9   3        8.27       -0.74     24.22 o 
  12  -9   3      816.52     1025.77     56.84 o 
  13  -9   3       98.08       94.14     29.89 o 
 -11  -8   3      688.11      979.97     81.72 o 
 -10  -8   3      872.83     1163.34     87.70 o 
  -9  -8   3     1310.88     1554.61    103.75 o 
  -8  -8   3      465.69      554.91     55.91 o 
  -7  -8   3     3045.33     3192.54    177.40 o 
  -6  -8   3      265.63      258.02     41.46 o 
  -5  -8   3     2739.39     2711.36    118.00 o 
  -4  -8   3       28.18       39.04     13.89 o 
  -3  -8   3     3235.94     3262.68    248.11 o 
  -2  -8   3       25.12       23.92     15.15 o 
  -1  -8   3     6490.14     5867.79    381.05 o 
   0  -8   3     1057.18     1009.17     67.97 o 
   1  -8   3     3539.00     3475.84    138.78 o 
   2  -8   3     2463.07     2659.93     89.70 o 
   3  -8   3     2819.00     2863.05    200.82 o 
   4  -8   3      445.63      401.33     83.81 o 
   5  -8   3      311.59      328.76     17.59 o 
   6  -8   3     1743.25     1762.00     53.02 o 
   7  -8   3      885.34      858.66     32.25 o 
   8  -8   3     3304.23     3176.44    263.80 o 
   9  -8   3      409.33      361.25     30.99 o 
  10  -8   3     2502.19     2632.20    118.00 o 
  11  -8   3      181.82      145.56     26.53 o 
  12  -8   3     1043.82     1333.11     66.01 o 
  13  -8   3       72.58      105.38     29.38 o 
  14  -8   3      815.60     1132.85     88.90 o 
 -12  -7   3      680.19      810.24     73.15 o 
 -11  -7   3     1210.45     1530.99    104.74 o 
 -10  -7   3      228.46      323.40     46.14 o 
  -9  -7   3     3729.84     4561.58    243.17 o 
  -8  -7   3      637.76      635.54     57.80 o 
  -7  -7   3     3734.18     4430.82    233.61 o 
  -6  -7   3      191.59      152.41     19.38 o 
  -5  -7   3     3678.66     3735.27    122.03 o 
  -4  -7   3        2.71       12.41     15.55 o 
  -3  -7   3     9815.83     9390.88    288.46 o 
  -2  -7   3      239.42      250.75     42.80 o 
  -1  -7   3     9658.46     8161.64    406.62 o 
   0  -7   3     1537.90     1433.82    105.64 o 
   1  -7   3     3778.18     3240.23    128.86 o 
   2  -7   3     6126.21     6570.08    616.90 o 
   3  -7   3     7836.07     8665.09    188.99 o 
   4  -7   3     2855.40     3189.88    234.95 o 
   5  -7   3     1824.13     1701.68    118.60 o 
   6  -7   3     2797.14     2987.98     81.97 o 
   7  -7   3     1774.64     1776.77     53.71 o 
   8  -7   3     5417.52     5540.05    450.67 o 
   9  -7   3        7.66      -16.74     16.74 o 
  10  -7   3     1759.52     1821.93     76.84 o 
  11  -7   3       63.93       53.17     23.57 o 
  12  -7   3     1511.03     1792.46    140.87 o 
  13  -7   3       25.89       77.37     41.11 o 
  14  -7   3      942.01     1067.30     62.29 o 
 -13  -6   3      180.31      207.89     48.04 o 
 -12  -6   3     1407.67     1481.66    104.84 o 
 -11  -6   3      714.50     1002.69     78.23 o 
 -10  -6   3      551.05      709.49     61.89 o 
  -9  -6   3     3017.93     3782.63    205.40 o 
  -8  -6   3      733.58      932.33     69.16 o 
  -7  -6   3     2121.90     2627.36    145.80 o 
  -6  -6   3      776.88      881.91     36.86 o 
  -5  -6   3     5530.64     5356.45    169.34 o 
  -4  -6   3      131.02       92.34     11.91 o 
  -3  -6   3     4590.10     4404.53    112.55 o 
  -2  -6   3     1175.96     1030.63     39.19 o 
  -1  -6   3     4995.76     4558.10    198.18 o 
   0  -6   3     3615.48     3625.13    116.54 o 
   1  -6   3     5403.95     4872.51    123.39 o 
   2  -6   3      137.06      117.80     13.21 o 
   3  -6   3     8583.97     9715.04    782.79 o 
   4  -6   3     7009.58     8472.05    185.23 o 
   5  -6   3     2558.13     2984.35    104.74 o 
   6  -6   3     1655.37     1680.61     49.98 o 
   7  -6   3      917.61      957.14    115.16 o 
   8  -6   3     2962.74     2846.88    210.93 o 
   9  -6   3        7.34       -8.61     21.43 o 
  10  -6   3     1630.17     1646.73     71.04 o 
  11  -6   3       54.12       61.53     22.37 o 
  12  -6   3     1606.56     1915.47     84.35 o 
  13  -6   3        0.01        3.52     54.76 o 
  14  -6   3      798.50     1040.66    143.51 o 
 -13  -5   3      585.59      614.23     70.21 o 
 -12  -5   3     1342.31     1355.27     68.43 o 
 -11  -5   3      266.00      245.41     30.80 o 
 -10  -5   3     1112.85     1218.57    113.86 o 
  -9  -5   3     2130.73     2356.39    190.85 o 
  -8  -5   3       91.28      121.91     15.78 o 
  -7  -5   3     5572.33     7175.09    198.34 o 
  -6  -5   3     1886.15     2297.22     99.06 o 
  -5  -5   3     5513.57     5975.60    151.23 o 
  -4  -5   3      454.82      489.10     18.05 o 
  -3  -5   3    16203.10    17262.42    731.21 o 
  -2  -5   3      437.23      448.52     20.71 o 
  -1  -5   3     3523.10     3255.64    104.26 o 
   0  -5   3     2738.31     2398.05     78.68 o 
   1  -5   3     6872.44     6159.54    154.28 o 
   2  -5   3      836.34      683.70     18.83 o 
   3  -5   3     8963.09     8198.54    552.57 o 
   4  -5   3     4186.62     4559.53    145.55 o 
   5  -5   3     5287.41     6069.60    238.24 o 
   6  -5   3     1265.71     1446.02     36.69 o 
   7  -5   3      398.23      424.95     22.82 o 
   8  -5   3     2820.56     3014.53     83.25 o 
   9  -5   3     2187.39     2185.60     64.64 o 
  10  -5   3     2529.50     2466.59    236.94 o 
  11  -5   3      195.08      167.35     25.76 o 
  12  -5   3     1378.15     1435.15    150.14 o 
  13  -5   3       21.03        0.56     29.90 o 
  14  -5   3      750.22      774.48     50.90 o 
 -14  -4   3     1057.21     1129.46     89.30 o 
 -13  -4   3      343.29      496.71     55.61 o 
 -12  -4   3      610.08      629.36     59.10 o 
 -11  -4   3       66.18       75.03     69.21 o 
 -10  -4   3     2806.23     2757.60    130.11 o 
  -9  -4   3     1074.45     1054.38     48.94 o 
  -8  -4   3     1230.56     1160.49     50.29 o 
  -7  -4   3     7943.16     8244.27    270.07 o 
  -6  -4   3     1828.15     1892.81    109.63 o 
  -5  -4   3     4893.29     4715.76    125.43 o 
  -4  -4   3      192.46      163.20     17.74 o 
  -3  -4   3     8153.58     8113.43    201.62 o 
  -2  -4   3      218.97      270.05     14.47 o 
  -1  -4   3     5614.13     5386.89    166.70 o 
   0  -4   3      455.01      431.91     21.48 o 
   1  -4   3     4518.71     4096.69     89.79 o 
   2  -4   3     2071.13     2055.27     60.89 o 
   3  -4   3    10805.52    10826.36    233.75 o 
   4  -4   3      618.66      513.45     21.43 o 
   5  -4   3     2183.90     2254.50    148.94 o 
   6  -4   3     1201.36     1156.08     29.98 o 
   7  -4   3     2634.32     3107.74     71.96 o 
   8  -4   3     2003.14     2130.24     61.19 o 
   9  -4   3     4516.77     4650.46    162.91 o 
  10  -4   3     1672.21     1546.33    116.55 o 
  11  -4   3      201.55      153.16     28.60 o 
  12  -4   3     1798.68     1765.12     78.04 o 
  13  -4   3      134.67      110.34     28.50 o 
  14  -4   3     1155.96     1098.74     61.09 o 
 -14  -3   3     1232.40     1390.67    100.96 o 
 -13  -3   3      218.49      544.55     56.81 o 
 -12  -3   3      772.75      820.29     46.66 o 
 -11  -3   3      567.81      615.47     93.83 o 
 -10  -3   3     2360.22     2325.80     89.76 o 
  -9  -3   3      534.60      499.54     61.74 o 
  -8  -3   3     2651.71     2470.75     91.14 o 
  -7  -3   3     5769.19     6034.93    153.65 o 
  -6  -3   3     3189.24     3408.50     89.23 o 
  -5  -3   3     7787.41     9079.18    225.39 o 
  -4  -3   3     5732.34     6567.65    202.41 o 
  -3  -3   3     2157.05     2339.03     75.24 o 
  -2  -3   3     3844.57     3969.44    177.05 o 
  -1  -3   3    28017.89    30830.10    865.45 o 
   0  -3   3    11782.96    11908.25    478.97 o 
   1  -3   3    45644.30    48447.85   1028.98 o 
   2  -3   3     5502.16     5109.36    110.62 o 
   3  -3   3    12969.14    13431.11    288.55 o 
   4  -3   3     1293.29     1253.34     41.56 o 
   5  -3   3     3791.75     4295.66    318.87 o 
   6  -3   3      428.27      361.87     18.24 o 
   7  -3   3     4763.93     5460.91    121.59 o 
   8  -3   3     6648.33     7250.76    160.29 o 
   9  -3   3     3064.82     2886.25    328.23 o 
  10  -3   3     1798.59     1583.95     93.48 o 
  11  -3   3       49.66       39.00     22.12 o 
  12  -3   3     2045.88     1976.23     84.43 o 
  13  -3   3      563.30      488.38     38.86 o 
  14  -3   3     1019.81     1014.54     58.27 o 
 -14  -2   3     1767.98     1792.31     81.37 o 
 -12  -2   3     3289.01     3268.25    123.27 o 
 -11  -2   3      956.60     1037.85     51.52 o 
 -10  -2   3     3991.94     3931.14    140.22 o 
  -9  -2   3     1182.04     1252.69     88.50 o 
  -8  -2   3     2024.71     2106.54     45.19 o 
  -7  -2   3     9792.49    10145.48    221.61 o 
  -6  -2   3     7475.20     8563.64    342.43 o 
  -5  -2   3    10731.32    12136.71    367.75 o 
  -4  -2   3     6121.69     8148.77    248.16 o 
  -3  -2   3    11082.75    12579.70    378.11 o 
  -2  -2   3     9071.08    11912.27    304.88 o 
  -1  -2   3    49000.36    58685.45   1677.59 o 
   0  -2   3    13831.79    13969.31    445.33 o 
   1  -2   3    61480.10    67654.86   4019.42 o 
   2  -2   3     1114.56     1112.01     26.26 o 
   3  -2   3    17275.80    17073.21    426.30 o 
   4  -2   3     4873.65     4877.82    119.01 o 
   5  -2   3    10183.02    10089.47    217.52 o 
   6  -2   3     2275.76     2017.97     94.43 o 
   7  -2   3    10554.34    10697.80    232.03 o 
   8  -2   3     3622.94     4244.06    158.96 o 
   9  -2   3     1845.67     1886.21     58.09 o 
  10  -2   3     3187.17     3326.29    210.93 o 
  11  -2   3       27.11       22.35     21.73 o 
  12  -2   3     1873.60     1925.38     81.90 o 
  13  -2   3      632.47      575.43     41.26 o 
  14  -2   3      889.01      838.30     51.83 o 
 -15  -1   3       44.01      138.52     30.56 o 
 -14  -1   3     1604.28     1604.87     98.02 o 
 -12  -1   3     3160.99     3142.63    119.19 o 
 -10  -1   3     4676.55     4810.51    167.35 o 
  -9  -1   3     2654.07     2736.79     80.67 o 
  -8  -1   3     2486.51     2462.04     59.11 o 
  -7  -1   3     2954.74     3096.61     71.87 o 
  -6  -1   3     6313.67     7140.21    152.05 o 
  -5  -1   3     5372.97     6080.51    184.97 o 
  -4  -1   3     8037.33     9596.75    290.11 o 
  -3  -1   3    14080.49    18298.64    550.33 o 
  -2  -1   3      121.44      151.19      8.77 o 
  -1  -1   3     5025.69     6148.26    134.62 o 
   0  -1   3     7470.16     8294.43    285.93 o 
   1  -1   3      124.55      129.65     13.60 o 
   2  -1   3     2731.34     2721.12     59.69 o 
   3  -1   3    11590.74    11957.49    256.85 o 
   4  -1   3     1218.31     1220.11     29.07 o 
   5  -1   3     6482.76     6429.47    139.89 o 
   6  -1   3     2966.30     3050.98     69.91 o 
   7  -1   3     4758.15     4689.98    234.65 o 
   8  -1   3     2453.68     2550.78     74.39 o 
   9  -1   3     1444.30     1343.97     82.82 o 
  10  -1   3      894.04      933.47     35.92 o 
  11  -1   3      783.21      815.79     44.72 o 
  12  -1   3     1990.64     1866.74     80.38 o 
  13  -1   3      207.09      168.66     28.51 o 
  14  -1   3      755.44      715.80     47.28 o 
 -15   0   3       28.07       10.36     26.89 o 
 -14   0   3     1324.07     1310.82     66.09 o 
 -12   0   3     2614.01     2485.85     98.95 o 
 -10   0   3     5972.22     5971.42    204.35 o 
  -9   0   3     1929.86     2178.57    101.36 o 
  -8   0   3     7707.12     7879.41    174.04 o 
  -7   0   3     3407.60     3373.30     88.93 o 
  -6   0   3     2879.71     3057.55    131.70 o 
  -5   0   3     3578.79     3927.99    122.72 o 
  -4   0   3    10779.63    12554.20    299.52 o 
  -3   0   3    17477.66    22031.54    661.55 o 
  -2   0   3    25588.58    35872.83    996.06 o 
  -1   0   3    15748.25    21480.47   2006.72 o 
   0   0   3      839.75      830.56     28.40 o 
   1   0   3     1102.80     1099.55     55.21 o 
   2   0   3       37.86       58.10      5.74 o 
   3   0   3    18488.62    19689.14    506.03 o 
   4   0   3      776.90      826.21     26.00 o 
   5   0   3     6100.94     5653.59    149.71 o 
   6   0   3     7726.52     8027.98    211.69 o 
   7   0   3     3625.84     3127.77     87.44 o 
   8   0   3     3620.38     3602.41    101.21 o 
   9   0   3     2143.99     1885.24     58.78 o 
  10   0   3      207.22      281.45     42.36 o 
  11   0   3     2797.47     2616.91    101.29 o 
  12   0   3     1474.78     1454.73     66.81 o 
  13   0   3      141.03       77.77     24.42 o 
  14   0   3     1340.05     1412.15     70.07 o 
 -15   1   3      111.44      131.45     30.45 o 
 -14   1   3     1316.79     1311.05     66.89 o 
 -13   1   3       20.83       35.28     37.82 o 
 -12   1   3     3167.42     2902.04    112.73 o 
 -10   1   3     4622.44     4824.80    169.34 o 
  -8   1   3     6646.80     7064.00    180.26 o 
  -7   1   3      442.85      403.19     55.71 o 
  -6   1   3     4870.41     5638.61    174.05 o 
  -5   1   3     5451.33     5873.56    190.50 o 
  -4   1   3     2964.80     3590.33    111.72 o 
  -3   1   3     7074.07     8197.16    204.04 o 
  -2   1   3    13826.32    17896.05    382.37 o 
  -1   1   3    10406.46    11652.00    248.11 o 
   0   1   3      201.90      212.60      9.62 o 
   1   1   3     4094.71     3738.61     74.36 o 
   2   1   3       36.11       51.89      7.42 o 
   3   1   3    10971.00    11465.03    295.69 o 
   4   1   3     2918.72     3150.14     85.67 o 
   5   1   3    10753.78    10513.79    273.90 o 
   6   1   3     2718.10     2889.87     81.03 o 
   7   1   3     8902.87     8291.21    323.25 o 
   8   1   3     1536.48     1518.24     48.96 o 
   9   1   3     2340.39     2162.30    129.36 o 
  10   1   3     1579.52     1537.76     51.83 o 
  11   1   3     2443.47     2412.26     75.50 o 
  12   1   3     1441.40     1430.34     74.65 o 
  13   1   3      331.08      315.85     49.53 o 
  14   1   3     1309.58     1291.96     65.91 o 
 -15   2   3      209.17      134.67     52.87 o 
 -14   2   3     1124.89     1170.99     62.35 o 
 -13   2   3       81.21       82.94     43.60 o 
 -12   2   3     4752.11     4812.82    172.92 o 
 -11   2   3        7.12      -30.50     30.50 o 
 -10   2   3     4557.28     4834.07    128.78 o 
  -9   2   3      673.54      619.39     35.98 o 
  -8   2   3     4963.21     4738.25    150.33 o 
  -7   2   3     1052.06     1017.17     39.22 o 
  -6   2   3    14681.93    16119.75    488.04 o 
  -5   2   3     6153.83     7213.58    221.34 o 
  -4   2   3     4939.92     5040.41    155.84 o 
  -3   2   3     2413.44     2560.64     80.58 o 
  -2   2   3      412.21      489.97     12.88 o 
  -1   2   3    77596.97    95453.57   2071.50 o 
   0   2   3    22166.53    23985.76    511.40 o 
   1   2   3    16557.23    16730.12    431.43 o 
   2   2   3      615.73      650.96     25.81 o 
   3   2   3    13970.97    13640.11    291.38 o 
   4   2   3        8.85       16.86      7.36 o 
   5   2   3     3955.78     3548.74     96.39 o 
   6   2   3      466.35      504.93     21.17 o 
   7   2   3     7370.54     7270.64    194.26 o 
   8   2   3      902.43      823.21     31.47 o 
   9   2   3     4330.32     3849.51    115.96 o 
  10   2   3     1156.23     1035.22     39.90 o 
  11   2   3     3371.24     3153.16     95.04 o 
  12   2   3     1020.21     1063.95     43.10 o 
  13   2   3      488.84      434.53     36.21 o 
  14   2   3      800.00      821.18     51.34 o 
 -15   3   3      152.08      166.01     32.38 o 
 -14   3   3      360.51      386.79     37.25 o 
 -13   3   3      259.71      239.11     31.31 o 
 -12   3   3     3124.74     3142.62    120.90 o 
 -11   3   3     1141.80     1147.17     56.16 o 
 -10   3   3     1728.35     1700.50     52.74 o 
  -9   3   3      163.46      129.46     19.93 o 
  -8   3   3     3660.32     3675.45    118.72 o 
  -7   3   3     1502.38     1449.71     51.96 o 
  -6   3   3    10388.82    11585.42    350.62 o 
  -5   3   3      205.62      127.77     19.04 o 
  -4   3   3     4337.62     5180.33    160.20 o 
  -3   3   3     7937.51     7924.67    240.85 o 
  -2   3   3      380.53      398.45     33.74 o 
  -1   3   3    27318.16    30488.38    648.24 o 
   0   3   3     5171.18     5227.08    113.90 o 
   1   3   3    11902.59    12201.17    458.99 o 
   2   3   3     1125.72     1070.18     90.29 o 
   3   3   3    12795.98    12367.73    504.09 o 
   4   3   3       72.41       85.05      5.97 o 
   5   3   3     9334.94     8705.20    233.06 o 
   6   3   3       38.45        6.65     10.21 o 
   7   3   3     5833.35     5495.77    148.86 o 
   8   3   3      919.05      854.20     32.96 o 
   9   3   3     2525.38     2349.69     71.31 o 
  10   3   3      130.83      131.24     17.97 o 
  11   3   3     1576.24     1557.41     54.91 o 
  12   3   3      275.96      272.61     24.14 o 
  13   3   3      765.28      823.57     49.77 o 
  14   3   3      386.63      337.15     49.33 o 
 -15   4   3      275.54      261.92     35.74 o 
 -14   4   3      735.37      734.14     49.80 o 
 -13   4   3      687.08      721.42     46.75 o 
 -12   4   3     1904.22     2001.71     85.45 o 
 -11   4   3        8.50       -2.24     25.61 o 
 -10   4   3     2459.65     2384.52     70.35 o 
  -9   4   3       77.76       95.88     56.76 o 
  -8   4   3     5468.45     5261.99    187.61 o 
  -7   4   3      415.47      353.40     27.01 o 
  -6   4   3     9740.53    10469.19    321.87 o 
  -5   4   3      314.10      261.91     20.63 o 
  -4   4   3     2709.91     2309.18    156.97 o 
  -3   4   3      118.97       96.17     12.66 o 
  -2   4   3     9715.23     9761.05    210.19 o 
  -1   4   3    17138.60    16867.01    364.76 o 
   0   4   3     3958.68     3827.87     84.41 o 
   1   4   3    34227.37    32652.17    752.89 o 
   2   4   3     3332.29     3088.41     69.31 o 
   3   4   3    21447.71    22422.01    477.93 o 
   4   4   3      921.65      808.34     25.26 o 
   5   4   3     6972.44     6773.05    158.21 o 
   6   4   3      554.03      537.92     20.95 o 
   7   4   3    15437.17    15395.92    402.41 o 
   8   4   3       89.58       97.28     15.66 o 
   9   4   3     4606.70     4589.69    129.87 o 
  10   4   3      219.10      176.92     19.95 o 
  11   4   3     1425.43     1544.01     55.31 o 
  12   4   3      399.20      351.60     26.66 o 
  13   4   3      917.76      952.76     53.42 o 
 -15   5   3      563.68      687.23     52.32 o 
 -14   5   3      905.00      958.72     57.14 o 
 -13   5   3     1373.27     1476.98     71.74 o 
 -12   5   3     1797.51     1787.09     79.32 o 
 -11   5   3      152.97      196.00     37.47 o 
 -10   5   3     4404.76     4281.34    116.86 o 
  -9   5   3      105.91      111.54     34.23 o 
  -8   5   3     2954.53     2845.16    143.31 o 
  -7   5   3      275.03      240.38     23.92 o 
  -6   5   3    11948.15    12773.14    437.36 o 
  -5   5   3      790.98      862.47     45.05 o 
  -4   5   3     4156.61     4264.27    272.17 o 
  -3   5   3     2468.25     2473.46     81.14 o 
  -2   5   3     4909.96     4969.57    199.72 o 
  -1   5   3     5743.20     5697.04    125.53 o 
   0   5   3     5934.36     5573.62    123.16 o 
   1   5   3     2357.79     2162.61     76.64 o 
   2   5   3     9543.46     9172.31    359.23 o 
   3   5   3     9598.05     9514.99    478.87 o 
   4   5   3      952.40      861.82     24.04 o 
   5   5   3     3995.80     3606.72    100.28 o 
   6   5   3     1200.97     1150.96     39.53 o 
   7   5   3     4466.73     4327.64    150.39 o 
   8   5   3       56.96       76.85     23.52 o 
   9   5   3     3460.69     3497.53     90.51 o 
  10   5   3       42.18       24.86     17.22 o 
  11   5   3     1690.52     1579.24    125.17 o 
  12   5   3      481.51      524.79     32.50 o 
  13   5   3     1034.70     1181.28     63.28 o 
 -14   6   3      598.97      623.76     49.88 o 
 -13   6   3      416.68      450.08     38.88 o 
 -12   6   3      722.96      763.07     47.18 o 
 -11   6   3      115.88      147.93     38.82 o 
 -10   6   3     3321.29     3269.17    206.25 o 
  -9   6   3      237.04      195.74     40.71 o 
  -8   6   3     3256.12     3083.46    103.77 o 
  -7   6   3       10.49       12.76     18.04 o 
  -6   6   3     5264.87     5233.58    166.86 o 
  -5   6   3       56.29       12.26     16.24 o 
  -4   6   3    14391.77    14221.92    628.76 o 
  -3   6   3     6155.74     6493.40    303.67 o 
  -2   6   3    12167.58    12857.57    303.92 o 
  -1   6   3     3580.77     3588.43     81.54 o 
   0   6   3     1506.66     1343.63     34.21 o 
   1   6   3     2626.40     2245.13     53.36 o 
   2   6   3     1762.32     1533.19     38.33 o 
   3   6   3     5878.14     5763.10    214.02 o 
   4   6   3     1189.98     1081.27     47.29 o 
   5   6   3     5476.53     5121.90    348.56 o 
   6   6   3       13.00      -11.87     11.87 o 
   7   6   3     1661.87     1720.15     79.23 o 
   8   6   3      149.95      108.98     22.20 o 
   9   6   3     1665.78     1657.80    151.43 o 
  10   6   3        3.10      -10.29     21.43 o 
  11   6   3     1131.65     1085.13     98.76 o 
  12   6   3      157.55      114.60     29.73 o 
 -14   7   3      634.18      711.49     63.23 o 
 -13   7   3      230.17      292.31     34.57 o 
 -12   7   3      578.22      619.57     41.98 o 
 -11   7   3      144.43      171.03     19.18 o 
 -10   7   3     3816.60     3929.77    109.88 o 
  -9   7   3        6.67      -13.17     13.17 o 
  -8   7   3     5098.44     4691.94    152.40 o 
  -7   7   3       13.13       -1.93     33.34 o 
  -6   7   3     5017.94     4918.28    157.98 o 
  -5   7   3      101.38       75.74     20.33 o 
  -4   7   3     6014.97     5713.73    180.47 o 
  -3   7   3     1113.51     1120.95     44.09 o 
  -2   7   3    10491.88    10464.20    262.56 o 
  -1   7   3      752.73      795.49     46.94 o 
   0   7   3     4737.79     4316.42     98.12 o 
   1   7   3     1986.98     1800.07    118.20 o 
   2   7   3     4356.38     3893.21     88.62 o 
   3   7   3     3940.69     3706.50    322.35 o 
   4   7   3     2907.73     2616.42    131.25 o 
   5   7   3     3320.33     3510.22    127.72 o 
   6   7   3       62.26       44.09     18.59 o 
   7   7   3     2108.38     2003.86     82.30 o 
   8   7   3      104.73       48.90     21.20 o 
   9   7   3     1944.75     1852.40     91.69 o 
  10   7   3       10.13       -8.44     21.66 o 
  11   7   3      638.03      642.06     44.75 o 
 -14   8   3      215.56      236.10     35.19 o 
 -13   8   3      542.76      618.48     45.25 o 
 -12   8   3      758.62      817.21     36.79 o 
 -11   8   3      472.73      575.25     37.32 o 
 -10   8   3     2634.32     2671.80     80.01 o 
  -9   8   3      271.42      267.81     19.98 o 
  -8   8   3     2248.28     2326.24    121.09 o 
  -7   8   3      139.69      132.05     19.01 o 
  -6   8   3     4772.07     4729.62    153.86 o 
  -5   8   3      269.97      268.21     22.45 o 
  -4   8   3     7422.97     7120.40    223.52 o 
  -3   8   3       16.26        0.96     15.25 o 
  -2   8   3     1989.67     1959.02    115.31 o 
  -1   8   3      386.73      324.24     17.81 o 
   0   8   3     3389.46     3174.40    161.20 o 
   1   8   3      917.05      843.62     55.86 o 
   2   8   3     5448.89     5101.78    134.29 o 
   3   8   3     2556.47     2563.23    119.64 o 
   4   8   3     2741.17     2600.29    100.03 o 
   5   8   3      808.86      729.87     40.68 o 
   6   8   3      879.91      726.48    121.54 o 
   7   8   3     1738.80     1563.12     74.20 o 
   8   8   3      389.26      346.12     33.49 o 
   9   8   3     2318.22     2307.63    154.08 o 
  10   8   3        1.09       18.26     24.26 o 
  11   8   3      745.80      802.58     52.66 o 
 -13   9   3      672.21      741.01     88.10 o 
 -12   9   3      258.87      244.35     23.63 o 
 -11   9   3      722.40      834.89     41.91 o 
 -10   9   3     1135.99     1211.17     45.25 o 
  -9   9   3      740.92      747.23     35.13 o 
  -8   9   3     1158.60     1195.56     42.62 o 
  -7   9   3      259.96      273.29     24.19 o 
  -6   9   3     3505.63     3433.33    117.20 o 
  -5   9   3      219.14      213.28     29.50 o 
  -4   9   3     6307.85     6321.92    260.46 o 
  -3   9   3        0.85      -14.34     14.34 o 
  -2   9   3     2476.87     2197.85     79.04 o 
  -1   9   3      810.55      853.88     38.40 o 
   0   9   3     4331.77     3952.25    107.50 o 
   1   9   3      115.68      133.07     15.77 o 
   2   9   3     3678.21     3316.83    128.56 o 
   3   9   3     1715.18     1608.45    134.29 o 
   4   9   3      487.46      454.62     32.96 o 
   5   9   3     2685.51     2529.27    134.49 o 
   6   9   3      803.16      771.03     45.37 o 
   7   9   3     1418.50     1482.63     69.64 o 
   8   9   3      694.60      747.72     48.08 o 
   9   9   3     1385.57     1461.71     71.41 o 
  10   9   3        0.76       -2.54     24.83 o 
 -13  10   3      546.10      573.49     99.51 o 
 -12  10   3      145.51      100.00     21.00 o 
 -11  10   3      517.26      499.43     29.68 o 
 -10  10   3      195.37      189.80     20.59 o 
  -9  10   3      707.10      773.75     34.17 o 
  -8  10   3      747.44      827.41     42.93 o 
  -7  10   3      259.73      228.45     28.95 o 
  -6  10   3     3259.55     3230.29    113.45 o 
  -5  10   3      614.93      618.47     34.84 o 
  -4  10   3     1524.46     1592.22     63.24 o 
  -3  10   3      615.78      591.79     33.62 o 
  -2  10   3     1851.90     1812.36     68.63 o 
  -1  10   3     2040.25     1827.67     71.46 o 
   0  10   3     2957.31     2817.02     97.57 o 
   1  10   3       66.56       51.97     13.75 o 
   2  10   3      818.90      795.26     31.99 o 
   3  10   3     1363.75     1433.57     65.29 o 
   4  10   3      300.88      348.94     31.46 o 
   5  10   3     1490.66     1397.35     66.30 o 
   6  10   3      827.99      820.84     49.55 o 
   7  10   3     1450.64     1411.83     69.55 o 
   8  10   3      318.58      325.04     35.29 o 
   9  10   3      566.45      587.98     45.14 o 
 -12  11   3      501.75      554.68     47.49 o 
 -11  11   3      395.37      437.93     35.61 o 
 -10  11   3      163.11      195.35     27.06 o 
  -9  11   3      713.82      798.95     44.31 o 
  -8  11   3     1263.53     1366.26     60.95 o 
  -7  11   3      515.86      481.72     33.56 o 
  -6  11   3     2618.35     2746.99     99.85 o 
  -5  11   3       38.95        3.31     17.74 o 
  -4  11   3     1355.81     1321.26     56.75 o 
  -3  11   3      300.49      299.03     26.17 o 
  -2  11   3     3593.93     3428.15    118.36 o 
  -1  11   3       49.64       27.06     16.46 o 
   0  11   3     3122.69     3137.10    108.76 o 
   1  11   3       53.11       68.55     20.53 o 
   2  11   3     1587.05     1486.86     82.47 o 
   3  11   3      980.45      945.38     77.34 o 
   4  11   3      544.29      584.95     41.08 o 
   5  11   3      886.34      879.82     51.91 o 
   6  11   3      807.32      781.02     49.81 o 
   7  11   3     1279.52     1343.63     69.22 o 
   8  11   3      250.15      232.21     52.32 o 
 -11  12   3      336.23      310.99     68.47 o 
 -10  12   3      422.39      432.90     36.05 o 
  -9  12   3      875.24      814.75     46.74 o 
  -8  12   3      213.91      252.38     28.18 o 
  -7  12   3      301.25      301.70     28.73 o 
  -6  12   3      786.15      868.58     45.61 o 
  -5  12   3       16.03      -17.46     17.46 o 
  -4  12   3      700.48      739.81     40.66 o 
  -3  12   3        5.30       12.95     19.37 o 
  -2  12   3     1713.16     1631.29     65.99 o 
  -1  12   3       14.42       22.96     17.78 o 
   0  12   3     1467.08     1453.10     59.43 o 
   1  12   3      144.77      132.12     26.21 o 
   2  12   3     1529.49     1386.01     99.31 o 
   3  12   3      335.35      329.98     51.03 o 
   4  12   3      571.97      618.79     65.48 o 
   5  12   3      437.12      409.01     57.80 o 
   6  12   3      482.60      429.74     59.00 o 
   7  12   3      522.34      491.63     63.78 o 
 -10  13   3      668.69      700.04     45.78 o 
  -9  13   3      496.20      591.09     66.08 o 
  -8  13   3      347.86      384.70     33.73 o 
  -7  13   3       79.10       83.07     23.39 o 
  -6  13   3      900.05      970.19     50.14 o 
  -5  13   3      121.19      156.90     24.30 o 
  -4  13   3      842.31      968.48     48.91 o 
  -3  13   3       38.30       30.12     19.89 o 
  -2  13   3     1935.57     1941.24     76.35 o 
  -1  13   3        4.94        9.58     18.84 o 
   0  13   3     1027.89      976.29     46.86 o 
   1  13   3       49.24       53.35     19.80 o 
   2  13   3     1412.71     1554.61    109.13 o 
   3  13   3      104.36       59.00     39.47 o 
   4  13   3      884.27      864.26     80.63 o 
   5  13   3      191.66      203.71     52.22 o 
  -8  14   3      257.01      259.11     38.37 o 
  -7  14   3      290.55      337.11     32.66 o 
  -6  14   3      159.24      214.08     28.84 o 
  -5  14   3      275.63      286.21     29.90 o 
  -4  14   3      490.42      563.11     37.54 o 
  -3  14   3       14.00      -12.30     29.05 o 
  -2  14   3      866.75      912.92     46.90 o 
  -1  14   3       77.38       64.44     23.19 o 
   0  14   3      509.83      504.51     34.10 o 
   1  14   3        4.55      -10.53     18.36 o 
   2  14   3      520.25      485.75     59.10 o 
   3  14   3        1.08      -15.85     39.27 o 
  -5  15   3      287.38      260.95     30.04 o 
  -4  15   3      169.12      113.06     24.78 o 
  -3  15   3      237.26      221.70     32.04 o 
  -2  15   3      295.84      293.60     30.77 o 
  -1  15   3       99.55      104.79     24.22 o 
   0  15   3      557.39      584.00     37.57 o 
  -2 -15   4      269.79      293.71     28.71 o 
  -1 -15   4      227.37      191.96     25.80 o 
   0 -15   4       50.98       35.74     34.03 o 
   1 -15   4      439.11      473.58     72.60 o 
   2 -15   4       99.05       86.35     36.33 o 
   3 -15   4      467.17      600.97     38.89 o 
   4 -15   4       49.31       -0.72     19.97 o 
   5 -15   4      476.74      595.74     40.05 o 
   6 -15   4       35.29       -9.62     21.76 o 
  -4 -14   4      669.00      744.37     74.75 o 
  -3 -14   4      310.51      330.71     29.54 o 
  -2 -14   4      435.82      456.91     32.14 o 
  -1 -14   4     1046.48     1082.39     51.26 o 
   0 -14   4      184.99      151.50     23.25 o 
   1 -14   4      436.96      414.82     46.74 o 
   2 -14   4      216.63      205.88     24.48 o 
   3 -14   4      671.56      698.48     46.64 o 
   4 -14   4       24.69       40.19     20.29 o 
   5 -14   4      938.44     1114.73     54.41 o 
   6 -14   4        2.61       23.73     24.77 o 
   7 -14   4      486.38      644.86     41.78 o 
   8 -14   4       36.77       50.40     24.35 o 
  -6 -13   4      738.02      811.94     77.74 o 
  -5 -13   4       27.22      259.32     49.03 o 
  -4 -13   4     1441.88     1421.52     61.50 o 
  -3 -13   4      185.96      223.84     46.54 o 
  -2 -13   4     1128.02     1125.72     51.79 o 
  -1 -13   4      773.10      725.84     39.10 o 
   0 -13   4      535.90      502.28     32.00 o 
   1 -13   4     1241.89     1153.85     47.68 o 
   2 -13   4      495.32      447.43     31.06 o 
   3 -13   4     1614.87     1578.02     65.15 o 
   4 -13   4      170.03      184.87     23.82 o 
   5 -13   4     1496.68     1678.90     69.26 o 
   6 -13   4        2.07       -3.52     25.06 o 
   7 -13   4      867.84     1161.86     55.09 o 
   8 -13   4      147.20      151.50     26.01 o 
   9 -13   4      531.99      630.20     64.68 o 
  10 -13   4       11.91        8.37     23.62 o 
  -8 -12   4      677.92      679.99     73.85 o 
  -7 -12   4       15.59      125.37     44.45 o 
  -6 -12   4     1111.72     1172.61     93.18 o 
  -5 -12   4      435.85      788.22     72.15 o 
  -4 -12   4     1509.95     1776.54     70.58 o 
  -2 -12   4     1071.79     1116.16     50.04 o 
  -1 -12   4      313.78      273.10     23.90 o 
   0 -12   4      949.97     1012.75     46.26 o 
   1 -12   4      667.16      582.31     33.57 o 
   2 -12   4     1093.15     1070.07     40.98 o 
   3 -12   4     1748.25     1640.67     65.97 o 
   4 -12   4      298.54      266.12     25.17 o 
   5 -12   4     1082.31     1063.41     49.19 o 
   6 -12   4       62.86       59.75     19.56 o 
   7 -12   4     1114.81     1527.70     81.32 o 
   8 -12   4        5.24       35.34     21.14 o 
   9 -12   4      745.79      859.90     45.80 o 
  10 -12   4        0.63        1.96     23.72 o 
  11 -12   4      448.42      467.21     62.49 o 
  -9 -11   4       85.22       32.29     46.74 o 
  -8 -11   4      727.64      820.11     78.23 o 
  -7 -11   4       21.45       25.91     35.88 o 
  -6 -11   4      999.74     1026.41     82.42 o 
  -5 -11   4      513.47      476.28     38.77 o 
  -4 -11   4     1638.67     1798.76     70.12 o 
  -2 -11   4      614.17      606.00     45.35 o 
  -1 -11   4      232.15      306.66     29.60 o 
   0 -11   4      297.02      274.60     23.22 o 
   1 -11   4     1769.46     1573.18     61.94 o 
   2 -11   4      279.18      254.80     20.01 o 
   3 -11   4      740.67      710.28     31.00 o 
   4 -11   4      314.62      291.87     24.37 o 
   5 -11   4      935.37      892.14     42.41 o 
   6 -11   4       20.30       23.61     17.79 o 
   7 -11   4     1178.72     1344.09    136.04 o 
   8 -11   4      275.79      258.52     26.03 o 
   9 -11   4      853.49     1011.46     49.22 o 
  10 -11   4        2.85      -18.33     24.87 o 
  11 -11   4      531.11      684.67     68.67 o 
  12 -11   4       20.33       -2.79     40.36 o 
 -10 -10   4      624.25      743.77     76.24 o 
  -9 -10   4      263.49      275.46     51.52 o 
  -8 -10   4     1355.23     1443.99    102.65 o 
  -7 -10   4       44.35       67.97     39.07 o 
  -6 -10   4     1878.58     1800.18    116.50 o 
  -5 -10   4       33.39       38.87     21.83 o 
  -4 -10   4     2283.65     2232.81     81.90 o 
  -3 -10   4       60.77      112.13     17.80 o 
  -2 -10   4     3473.28     3250.48    110.41 o 
   0 -10   4     4409.97     3946.67    130.77 o 
   1 -10   4     2007.85     1907.55     73.20 o 
   2 -10   4     1555.16     1527.97     88.30 o 
   3 -10   4      212.22      179.92     17.12 o 
   4 -10   4      290.26      239.80     21.50 o 
   5 -10   4     2514.04     2393.16     86.16 o 
   6 -10   4      857.98      769.83     38.72 o 
   7 -10   4     2914.15     2852.33    102.85 o 
   8 -10   4      422.68      345.86     46.59 o 
   9 -10   4      736.14      842.39     42.77 o 
  10 -10   4       45.01       50.31     45.45 o 
  11 -10   4     1044.91     1254.34     62.56 o 
  12 -10   4        5.00       -6.74     24.33 o 
  13 -10   4      639.33      822.10     72.25 o 
 -11  -9   4      665.61      801.87     76.44 o 
 -10  -9   4      637.42      747.76     70.56 o 
  -9  -9   4      218.25      278.75     46.44 o 
  -8  -9   4     1065.24     1103.55     83.91 o 
  -7  -9   4       21.06        6.88     33.88 o 
  -6  -9   4     1932.36     1984.65    122.48 o 
  -5  -9   4      474.01      478.83     29.75 o 
  -4  -9   4     1176.46     1083.65     45.96 o 
  -3  -9   4       66.55       49.38     14.37 o 
  -2  -9   4     4302.92     3853.45    126.86 o 
   0  -9   4     5541.65     5648.67    180.79 o 
   1  -9   4      629.21      621.59     51.92 o 
   2  -9   4     3390.26     2984.37     83.43 o 
   3  -9   4       83.64       73.39     20.28 o 
   4  -9   4      381.41      430.71     25.46 o 
   5  -9   4     1899.24     1875.68     69.08 o 
   6  -9   4     1028.59      979.28     46.64 o 
   7  -9   4     5367.94     5161.23    180.14 o 
   8  -9   4       26.52        7.21     14.51 o 
   9  -9   4     1544.05     1653.86     54.07 o 
  10  -9   4       64.51       65.91     17.44 o 
  11  -9   4     1534.88     1836.08    197.53 o 
  12  -9   4        3.68      -11.28     24.14 o 
  13  -9   4      541.61      629.68     68.42 o 
 -11  -8   4     1200.99     1413.69    100.96 o 
 -10  -8   4     1021.09     1367.15     97.87 o 
  -9  -8   4      310.34      310.74     44.95 o 
  -8  -8   4     4083.04     4077.03    221.05 o 
  -7  -8   4      283.53      244.87     38.87 o 
  -6  -8   4     2325.39     2259.73     80.75 o 
  -5  -8   4      317.06      315.70     27.61 o 
  -4  -8   4     4124.24     3919.25    128.35 o 
  -3  -8   4      430.20      366.71     23.23 o 
  -2  -8   4     8545.27     7931.14    247.57 o 
  -1  -8   4      751.06      815.23     60.10 o 
   0  -8   4     4340.21     3997.24    130.43 o 
   1  -8   4      529.76      451.86     42.16 o 
   2  -8   4     2504.60     2391.52     67.10 o 
   3  -8   4     2844.02     2706.39    142.17 o 
   4  -8   4     2287.35     2157.90     52.64 o 
   5  -8   4     2847.19     2815.24     79.13 o 
   6  -8   4     1510.89     1565.48     63.63 o 
   7  -8   4     4160.57     4263.45    114.48 o 
   8  -8   4      159.21      147.08     17.32 o 
   9  -8   4     2614.29     2715.16    125.27 o 
  10  -8   4      135.77      124.24     60.84 o 
  11  -8   4     1792.20     1898.99     81.79 o 
  12  -8   4        2.55      -10.23     31.29 o 
  13  -8   4      970.41     1100.85     61.24 o 
 -12  -7   4      248.46      380.41     56.01 o 
 -11  -7   4     1082.72     1438.21    101.16 o 
 -10  -7   4      835.24     1258.32     89.99 o 
  -9  -7   4      793.59      980.66     75.04 o 
  -8  -7   4     2105.25     2626.86    149.99 o 
  -7  -7   4     2749.08     2432.12    138.53 o 
  -6  -7   4     1399.12     1374.87     56.46 o 
  -5  -7   4      406.88      380.53     31.09 o 
  -4  -7   4     4308.74     3967.85    135.04 o 
  -3  -7   4      239.65      191.23     18.39 o 
  -2  -7   4     7743.31     7184.88    251.34 o 
  -1  -7   4     2998.77     2817.10     94.11 o 
   0  -7   4     3455.66     2903.59     95.81 o 
   1  -7   4      742.27      593.98     45.64 o 
   2  -7   4     6417.74     6382.04    708.24 o 
   3  -7   4     1738.56     1436.61     83.42 o 
   4  -7   4     3101.18     2929.46    102.85 o 
   5  -7   4     4465.61     4281.98     96.60 o 
   6  -7   4     4176.11     3974.59    162.60 o 
   7  -7   4     1342.52     1317.03     42.57 o 
   8  -7   4       16.10      -21.19     23.92 o 
   9  -7   4     1508.22     1444.99     64.03 o 
  10  -7   4      733.91      689.90     66.52 o 
  11  -7   4     1998.64     2182.24    101.90 o 
  12  -7   4        5.42      -21.71     28.75 o 
  13  -7   4     1002.72     1216.45     96.97 o 
  14  -7   4        0.83        0.30     27.55 o 
 -13  -6   4     1209.98     1256.62     96.37 o 
 -12  -6   4      585.16      615.31     62.79 o 
 -11  -6   4     1033.77     1058.10     80.43 o 
 -10  -6   4      964.31     1187.66     85.01 o 
  -9  -6   4      108.54      141.12     34.78 o 
  -8  -6   4     1121.10     1342.33     88.00 o 
  -7  -6   4     1458.18     1514.67    103.50 o 
  -6  -6   4     1289.67     1224.10     47.12 o 
  -5  -6   4      645.37      720.48     61.04 o 
  -4  -6   4     5102.39     5019.21    128.32 o 
  -3  -6   4       59.24       54.59      7.55 o 
  -2  -6   4     4964.05     4271.94    147.75 o 
  -1  -6   4      740.90      631.52     36.53 o 
   0  -6   4     8460.69     7479.14    334.21 o 
   1  -6   4     1352.56     1185.92     53.72 o 
   2  -6   4     9806.89     9493.76    361.77 o 
   3  -6   4     1050.80      957.24     39.07 o 
   4  -6   4     4609.59     5137.41    127.85 o 
   5  -6   4     3666.88     3643.91     83.44 o 
   6  -6   4     5505.48     5507.94    123.09 o 
   7  -6   4     3715.84     3807.86    102.23 o 
   8  -6   4      762.75      729.65     28.90 o 
   9  -6   4     2893.52     3067.17     86.32 o 
  10  -6   4     1475.45     1450.99     65.25 o 
  11  -6   4     1700.04     1797.69     77.69 o 
  12  -6   4      230.90      239.54     30.67 o 
  13  -6   4     1586.91     1819.79    134.69 o 
  14  -6   4        0.84      -30.10     30.10 o 
 -13  -5   4      970.43     1014.91     58.28 o 
 -12  -5   4      548.47      607.61     43.29 o 
 -11  -5   4     1053.57     1069.10     55.85 o 
 -10  -5   4      519.81      599.06     39.50 o 
  -9  -5   4      710.24      838.14     45.66 o 
  -8  -5   4     1663.12     1793.94     58.21 o 
  -7  -5   4     1477.86     1536.17    174.46 o 
  -6  -5   4     2849.75     3082.07    262.86 o 
  -5  -5   4      451.60      408.70     17.18 o 
  -4  -5   4    10250.95    11065.61    275.60 o 
  -3  -5   4       11.67       -1.32      6.53 o 
  -2  -5   4      646.75      463.28     21.38 o 
  -1  -5   4      292.62      289.86     16.60 o 
   0  -5   4     3374.98     3145.79     81.02 o 
   1  -5   4     1508.21     1330.00     33.84 o 
   2  -5   4    10043.54     9545.16    206.67 o 
   3  -5   4     2334.06     2376.06     54.85 o 
   4  -5   4     1885.04     2059.97     54.26 o 
   6  -5   4     2268.04     2222.87     65.83 o 
   7  -5   4     1620.71     1576.52     55.26 o 
   8  -5   4     2428.86     2367.34     67.64 o 
   9  -5   4     2501.45     2313.78    153.73 o 
  10  -5   4      438.35      365.82     30.62 o 
  11  -5   4     1099.09     1180.22     58.20 o 
  12  -5   4      350.47      308.56     32.17 o 
  13  -5   4     1374.59     1481.41     71.70 o 
  14  -5   4       86.19       97.74     29.10 o 
 -14  -4   4       34.45      180.59     44.45 o 
 -13  -4   4      781.37      851.90     72.15 o 
 -12  -4   4      597.79      609.43     58.10 o 
 -11  -4   4      817.89      791.47     43.41 o 
 -10  -4   4     1167.49     1163.74     80.48 o 
  -9  -4   4     2234.36     2244.58     86.06 o 
  -8  -4   4     4690.00     4930.96    168.45 o 
  -7  -4   4     2028.72     2151.62     60.45 o 
  -6  -4   4     2561.22     3072.41    209.14 o 
  -5  -4   4      926.64     1074.36     81.77 o 
  -4  -4   4    11895.44    13709.46    415.32 o 
  -3  -4   4     1043.28     1203.07     42.85 o 
  -2  -4   4    11067.19    11115.57    345.57 o 
  -1  -4   4      975.19     1041.26     29.25 o 
   0  -4   4    12041.22    11765.91    255.44 o 
   1  -4   4      191.74      209.01     11.01 o 
   2  -4   4    37981.78    37679.19    797.85 o 
   3  -4   4     2317.14     2272.52     66.32 o 
   4  -4   4     7768.22     7639.07    233.80 o 
   5  -4   4     1296.53     1487.93     96.37 o 
   6  -4   4     1145.96     1078.82     28.56 o 
   7  -4   4     4768.90     4954.17    122.78 o 
   8  -4   4     5900.48     5981.90    133.44 o 
   9  -4   4     1679.53     1650.49     68.59 o 
  10  -4   4     1024.34      886.91     48.73 o 
  11  -4   4     2113.32     1938.73    119.79 o 
  12  -4   4       27.90       19.35     21.90 o 
  13  -4   4     1009.49     1032.23     57.72 o 
  14  -4   4      147.66      123.22     50.98 o 
 -13  -3   4     1626.52     1601.10     73.40 o 
 -12  -3   4       11.86        8.07     31.29 o 
 -11  -3   4     1390.21     1456.86     64.37 o 
 -10  -3   4      496.14      482.65     72.80 o 
  -9  -3   4     5670.75     5726.61    195.03 o 
  -8  -3   4     5909.21     5977.14    153.89 o 
  -7  -3   4     1053.56      948.94     38.07 o 
  -6  -3   4     4093.68     3802.55     98.71 o 
  -5  -3   4     3941.00     4342.72    136.54 o 
  -4  -3   4     7918.79     8051.41    247.06 o 
  -3  -3   4     3867.66     4348.72    150.69 o 
  -2  -3   4    22875.54    26725.95    987.54 o 
  -1  -3   4     4714.00     5130.60    148.46 o 
   0  -3   4    15800.42    17204.09    365.76 o 
   1  -3   4     5042.24     5265.53    114.81 o 
   2  -3   4    15930.10    16513.91    373.43 o 
   3  -3   4     2111.54     2193.57    100.26 o 
   4  -3   4    27109.95    29287.22    626.81 o 
   5  -3   4      294.44      337.35     16.54 o 
   6  -3   4     5837.63     5651.75    125.32 o 
   7  -3   4     3259.42     3524.22     80.57 o 
   8  -3   4     4688.13     4579.72    231.11 o 
   9  -3   4      289.00      318.50     34.93 o 
  10  -3   4      484.36      460.93     32.85 o 
  11  -3   4     4652.78     4597.09    164.93 o 
  12  -3   4      233.71      192.57     27.55 o 
  13  -3   4     1309.18     1318.55     65.57 o 
  14  -3   4       65.01       53.20     25.71 o 
 -14  -2   4       81.91      503.69     57.01 o 
 -13  -2   4     1877.75     1942.76     83.33 o 
 -11  -2   4     1264.44     1239.82     99.56 o 
 -10  -2   4      335.05      394.15     61.14 o 
  -9  -2   4     3749.53     3620.41    128.79 o 
  -8  -2   4     5586.59     6002.48    130.15 o 
  -7  -2   4     3956.90     3909.86    102.63 o 
  -6  -2   4     1855.46     1964.02     65.78 o 
  -5  -2   4     4634.81     5801.26    178.49 o 
  -4  -2   4     8434.15    10199.50    309.45 o 
  -3  -2   4     9195.56    10500.67    318.72 o 
  -2  -2   4    16177.33    21044.44    516.30 o 
  -1  -2   4     3973.91     4411.75    240.78 o 
   0  -2   4    29424.71    33878.42   2568.01 o 
   1  -2   4     4121.63     4230.83     91.89 o 
   2  -2   4      384.07      321.12     10.00 o 
   3  -2   4      166.64      148.17      7.74 o 
   4  -2   4     8339.70     8513.66    183.73 o 
   5  -2   4      302.76      315.10     13.50 o 
   6  -2   4    15020.43    15686.05    375.97 o 
   7  -2   4     2413.56     2514.80     59.03 o 
   8  -2   4     2212.21     2127.33     63.53 o 
   9  -2   4      339.57      333.97     19.41 o 
  10  -2   4      460.59      452.73     38.17 o 
  11  -2   4     3531.69     3281.12    157.56 o 
  12  -2   4      606.26      587.77     39.71 o 
  13  -2   4     1441.14     1349.00     65.92 o 
  14  -2   4      115.15       86.78     26.65 o 
 -15  -1   4     1057.59     1099.88     61.85 o 
 -13  -1   4     2854.79     2786.93    129.36 o 
 -12  -1   4       74.93      159.36     35.58 o 
 -11  -1   4     2085.63     2120.76     85.52 o 
 -10  -1   4      317.99      361.99     48.68 o 
  -9  -1   4     2546.13     2631.15     94.18 o 
  -8  -1   4     3027.17     3170.32     85.54 o 
  -7  -1   4     7660.65     8412.04    203.37 o 
  -6  -1   4     3036.31     2837.25     91.49 o 
  -5  -1   4    10439.51    12887.35    389.67 o 
  -4  -1   4     9915.19    11584.48    351.40 o 
  -3  -1   4     1255.54     1621.58     52.52 o 
  -2  -1   4    54653.31    70487.59   1498.79 o 
  -1  -1   4     1425.13     1617.16    143.56 o 
   0  -1   4     2185.44     2298.08     57.30 o 
   1  -1   4     6979.50     6913.13    148.75 o 
   2  -1   4    10753.59    10543.66    225.79 o 
   3  -1   4     3354.89     3371.46     74.52 o 
   4  -1   4     9819.10     9397.63    279.70 o 
   5  -1   4      541.91      607.68     25.16 o 
   6  -1   4     9204.74     8856.36    192.43 o 
   7  -1   4      699.30      716.16     27.56 o 
   8  -1   4     3395.44     3291.32    156.92 o 
   9  -1   4      281.59      390.36     20.75 o 
  10  -1   4     2327.02     2198.12    121.84 o 
  11  -1   4     1973.76     1925.23     79.73 o 
  12  -1   4     1062.28      955.88     51.16 o 
  13  -1   4      908.27      848.27     70.71 o 
  14  -1   4      229.25      240.19     31.85 o 
 -15   0   4     1018.19     1049.44     59.45 o 
 -14   0   4       90.13      108.46     27.28 o 
 -13   0   4     3237.56     3250.81    124.87 o 
 -12   0   4      115.82      166.43     36.58 o 
 -11   0   4     3288.03     3290.19    124.97 o 
 -10   0   4      317.31      256.83     35.18 o 
  -9   0   4     3263.61     3407.20     92.39 o 
  -8   0   4       40.30       46.92     34.63 o 
  -7   0   4     5388.46     5428.20    169.84 o 
  -6   0   4      396.01      388.93     19.15 o 
  -5   0   4    10234.17    11596.88    352.85 o 
  -4   0   4     5389.64     6094.97    147.45 o 
  -3   0   4     6652.01     8470.98    256.33 o 
  -2   0   4      845.74     1195.07     27.94 o 
  -1   0   4       25.83       30.73     10.17 o 
   0   0   4     3100.99     3600.54    112.36 o 
   1   0   4     3766.54     4055.13    106.25 o 
   2   0   4     7229.33     6946.60    180.35 o 
   3   0   4       10.03        5.60      5.93 o 
   4   0   4    13278.35    12984.10    332.96 o 
   5   0   4     5322.59     5441.08    144.66 o 
   6   0   4     2562.39     2211.50     79.48 o 
   7   0   4      690.60      668.02     25.71 o 
   8   0   4     2875.05     2587.12     75.65 o 
   9   0   4       50.86       56.47     19.73 o 
  10   0   4     2206.78     2154.34     80.53 o 
  11   0   4     1159.04     1091.07     76.49 o 
  12   0   4     1435.89     1317.93     62.59 o 
  13   0   4     1123.32     1043.40     55.25 o 
  14   0   4      202.49      179.14     30.02 o 
 -15   1   4      927.08      903.00     55.29 o 
 -14   1   4       95.58       60.61     26.44 o 
 -13   1   4     2230.20     2255.69     94.10 o 
 -12   1   4       20.49       43.05     31.29 o 
 -11   1   4     5908.36     5949.87    363.71 o 
 -10   1   4       16.33       16.44     18.44 o 
  -9   1   4     6706.40     6894.00    177.99 o 
  -8   1   4        6.76        0.25     26.26 o 
  -7   1   4     6566.56     7022.34    216.00 o 
  -6   1   4     4884.19     5743.21    178.67 o 
  -5   1   4     3328.45     3878.67    121.56 o 
  -4   1   4     3554.02     4354.28    110.49 o 
  -3   1   4     6306.59     7389.91    160.02 o 
  -2   1   4     6454.82     7392.64    159.56 o 
  -1   1   4    32817.91    39837.99    843.08 o 
   0   1   4    12181.61    13775.90    293.96 o 
   1   1   4     2890.53     2983.90     59.61 o 
   2   1   4     8535.08     8492.97    183.08 o 
   3   1   4      528.32      479.17     21.08 o 
   4   1   4     3765.64     3005.41     93.23 o 
   5   1   4     1762.56     1786.56     51.80 o 
   6   1   4    10043.39     9609.84    252.17 o 
   7   1   4      540.42      545.39     23.41 o 
   8   1   4     6415.10     5971.42    161.87 o 
   9   1   4      374.96      365.84     20.96 o 
  10   1   4     2939.56     2769.62    103.65 o 
  11   1   4      888.02      975.46     39.49 o 
  12   1   4     1231.31     1074.25     54.64 o 
  13   1   4      959.25      979.78     53.59 o 
  14   1   4      669.54      664.28     56.76 o 
 -15   2   4      995.90      959.18     91.19 o 
 -14   2   4      104.00       27.67     25.14 o 
 -13   2   4     2211.95     2192.51     92.71 o 
 -12   2   4       70.23       58.45     72.70 o 
 -11   2   4     3890.10     3865.54    141.63 o 
 -10   2   4      660.32      640.29     72.30 o 
  -9   2   4     3507.75     3671.52    119.66 o 
  -8   2   4       46.42       12.77     34.23 o 
  -7   2   4     7359.09     7814.44    243.27 o 
  -6   2   4     6711.02     7599.60    232.92 o 
  -5   2   4     7910.35     9058.29    225.94 o 
  -4   2   4      779.20      683.38     26.00 o 
  -3   2   4      490.74      574.24     15.30 o 
  -2   2   4     5418.49     6250.94    134.87 o 
  -1   2   4    11136.97    12733.57    272.77 o 
   0   2   4     8561.38     9335.23    200.34 o 
   1   2   4     1987.71     1644.52     56.01 o 
   2   2   4    17779.49    18973.43    370.76 o 
   3   2   4       48.29       48.72      4.57 o 
   4   2   4     1583.56     1254.14     48.73 o 
   5   2   4     1016.31     1152.11     36.47 o 
   6   2   4     9000.27     8910.92    233.66 o 
   7   2   4      346.42      325.19     24.77 o 
   8   2   4     7492.50     7106.15    189.38 o 
   9   2   4     1174.85     1135.59     41.00 o 
  10   2   4     3878.58     3608.23    104.87 o 
  11   2   4     1088.11     1057.41     42.36 o 
  12   2   4      658.19      686.89     34.06 o 
  13   2   4      601.96      594.34     42.33 o 
  14   2   4      644.14      622.68     44.62 o 
 -15   3   4      471.96      426.75     40.34 o 
 -14   3   4      487.30      529.98     42.10 o 
 -13   3   4     2118.63     2046.78     88.42 o 
 -12   3   4        4.03       -2.03     21.21 o 
 -11   3   4     2394.49     2416.42     96.16 o 
 -10   3   4       62.50       84.60     46.74 o 
  -9   3   4     6117.75     6245.15    197.53 o 
  -8   3   4       25.54       29.73     11.85 o 
  -7   3   4     8331.75     8680.15    267.72 o 
  -6   3   4     1877.72     2220.12     74.30 o 
  -5   3   4     8905.75     9285.27    283.72 o 
  -4   3   4      223.81      217.69     13.17 o 
  -3   3   4     3378.31     3508.74     77.84 o 
  -2   3   4    14451.68    15385.71    706.10 o 
  -1   3   4    19032.84    20853.29    445.95 o 
   0   3   4     3989.96     4161.63     91.10 o 
   1   3   4     2984.02     2914.52     64.89 o 
   2   3   4    15755.19    16114.12    521.67 o 
   3   3   4     1203.12     1045.75     26.16 o 
   4   3   4     7742.90     6762.48    266.49 o 
   5   3   4      437.46      406.65     18.60 o 
   6   3   4     8710.25     8425.88    225.03 o 
   7   3   4        0.11      -11.59     11.59 o 
   8   3   4     6051.80     5753.58    157.74 o 
   9   3   4        3.83      -13.79     13.79 o 
  10   3   4     4250.78     4079.83    153.13 o 
  11   3   4      153.28      129.86     27.86 o 
  12   3   4      941.22      905.38     39.77 o 
  13   3   4      447.47      434.30     38.04 o 
 -15   4   4      342.40      386.14     39.26 o 
 -14   4   4      831.59      902.40     60.59 o 
 -13   4   4      664.50      657.49     44.13 o 
 -12   4   4      384.91      391.86     33.92 o 
 -11   4   4     1970.39     1960.80     61.07 o 
 -10   4   4       48.68       51.10     14.23 o 
  -9   4   4     3108.04     3053.21    108.43 o 
  -8   4   4      860.34      905.68    102.00 o 
  -7   4   4     6461.95     6962.78    215.77 o 
  -6   4   4        4.01      -13.45     13.45 o 
  -5   4   4     1885.07     1940.62    162.85 o 
  -4   4   4      128.49      103.25     14.85 o 
  -3   4   4     2044.64     2061.18     47.72 o 
  -2   4   4    11039.66    12034.74    259.06 o 
  -1   4   4     7527.42     7299.91    159.03 o 
   0   4   4     4311.57     3950.50     87.66 o 
   1   4   4     3850.70     3343.47     79.93 o 
   2   4   4    10170.92    10033.29    220.42 o 
   3   4   4     1128.80     1034.93     37.57 o 
   4   4   4     4635.29     4151.62     93.05 o 
   5   4   4     2205.80     1991.75    131.80 o 
   6   4   4     5930.08     5550.28    132.46 o 
   7   4   4        0.29        1.01     11.91 o 
   8   4   4     1238.38     1239.93     43.47 o 
   9   4   4        1.23      -15.06     15.06 o 
  10   4   4     2880.27     2943.59     96.87 o 
  11   4   4       56.53       60.21     19.68 o 
  12   4   4     1058.54     1097.54     45.64 o 
  13   4   4      284.90      326.49     34.48 o 
 -15   5   4      582.30      564.48     46.18 o 
 -14   5   4      719.32      793.51     51.65 o 
 -13   5   4     1029.40      974.30     55.27 o 
 -12   5   4     1032.64     1070.97     61.79 o 
 -11   5   4     2133.72     2082.95     64.72 o 
 -10   5   4      144.19      119.51     17.09 o 
  -9   5   4     4952.05     4971.83    229.97 o 
  -8   5   4      379.95      340.01     25.51 o 
  -7   5   4     5045.50     5134.15    163.65 o 
  -6   5   4      121.71      115.51     18.44 o 
  -5   5   4     8939.54     9158.82    280.60 o 
  -4   5   4     4859.03     5431.89    170.10 o 
  -3   5   4     3786.45     3527.25     79.52 o 
  -2   5   4     4136.51     4276.78    114.71 o 
  -1   5   4    11039.68    11034.63    242.08 o 
   0   5   4     1079.87      949.98     25.33 o 
   1   5   4     4833.08     5235.23    116.03 o 
   2   5   4    10374.88    10390.26    491.03 o 
   3   5   4     1689.09     1445.46     36.10 o 
   4   5   4     6436.34     6111.58    134.83 o 
   5   5   4     1133.59     1094.10     37.09 o 
   6   5   4     6897.36     6644.17    190.40 o 
   7   5   4       30.31       34.88     13.43 o 
   8   5   4     3333.32     3485.36     89.46 o 
   9   5   4       80.61       59.67     14.61 o 
  10   5   4     2450.03     2333.51     78.20 o 
  11   5   4      421.20      391.13     28.72 o 
  12   5   4     1385.76     1382.62     55.98 o 
 -14   6   4      436.76      474.21     41.75 o 
 -13   6   4      965.05     1042.93     59.95 o 
 -12   6   4      911.77      915.30     52.18 o 
 -11   6   4     2175.51     2193.09     68.07 o 
 -10   6   4      556.84      629.71     28.87 o 
  -9   6   4     5667.24     5713.41    183.65 o 
  -8   6   4      704.43      734.31     39.47 o 
  -7   6   4     6796.41     6710.64    211.40 o 
  -6   6   4      463.10      518.19     26.79 o 
  -5   6   4     9817.86    10039.75    605.84 o 
  -4   6   4     5399.29     5566.88    175.73 o 
  -3   6   4     8060.92     8319.12    185.92 o 
  -2   6   4     5132.77     5339.28    184.17 o 
  -1   6   4     6449.74     6174.59    210.23 o 
   0   6   4     1240.66     1061.90     34.93 o 
   1   6   4     4735.88     4446.25     99.95 o 
   2   6   4     1970.74     1873.03     45.83 o 
   3   6   4     1101.52      986.81     27.51 o 
   4   6   4     7376.95     6902.33    174.91 o 
   5   6   4     1685.62     1695.66     53.32 o 
   6   6   4     1473.72     1325.93     44.71 o 
   7   6   4      510.03      455.33     33.17 o 
   8   6   4     1782.18     1690.54     72.28 o 
   9   6   4       27.33       19.14     20.74 o 
  10   6   4     1522.84     1578.62     93.13 o 
  11   6   4      188.87      159.85     27.79 o 
  12   6   4      785.66      777.56     49.39 o 
 -14   7   4      365.12      368.78     39.26 o 
 -13   7   4      433.23      429.42     38.25 o 
 -12   7   4       92.87      101.69     18.08 o 
 -11   7   4     1286.77     1219.70     44.97 o 
 -10   7   4     1581.78     1605.27     53.51 o 
  -9   7   4     2104.18     2031.53     75.52 o 
  -8   7   4        4.69       18.85     32.24 o 
  -7   7   4     5431.06     5460.72    175.17 o 
  -6   7   4      445.74      490.99     41.66 o 
  -5   7   4     4244.12     3995.83    131.01 o 
  -4   7   4      627.27      624.54     29.84 o 
  -3   7   4     6607.13     6666.16    208.27 o 
  -2   7   4      609.98      615.00     77.24 o 
  -1   7   4     3498.92     3225.29    143.41 o 
   0   7   4     4517.02     4153.54    220.35 o 
   1   7   4     1767.21     1588.94     68.67 o 
   2   7   4     3920.61     3683.47    154.72 o 
   3   7   4     2266.52     1888.78     63.88 o 
   4   7   4     2093.94     2149.45     83.87 o 
   5   7   4      424.48      354.90     27.74 o 
   6   7   4     1287.39     1335.05     59.97 o 
   7   7   4        6.65       -1.96     31.59 o 
   8   7   4     2109.33     2108.98     87.39 o 
   9   7   4      284.96      257.37     29.17 o 
  10   7   4      825.62      798.87     47.81 o 
  11   7   4        7.85       -3.15     22.44 o 
 -14   8   4      889.76      963.70     72.65 o 
 -13   8   4      346.05      363.44     35.97 o 
 -12   8   4       29.83       28.31     17.19 o 
 -11   8   4     1484.12     1439.85     55.71 o 
 -10   8   4     2178.20     2159.37     95.97 o 
  -9   8   4     1472.63     1512.61     60.65 o 
  -8   8   4      437.45      461.07     28.76 o 
  -7   8   4     1776.61     1732.52     66.34 o 
  -6   8   4        6.54       23.36     19.73 o 
  -5   8   4     4699.21     4459.41    145.72 o 
  -4   8   4        4.21       19.53     14.11 o 
  -3   8   4     4427.54     4142.76    136.27 o 
  -2   8   4     1069.55      963.65     28.14 o 
  -1   8   4     6002.72     5594.35    126.03 o 
   0   8   4     1597.33     1582.16     48.41 o 
   1   8   4     4081.69     3832.51    288.32 o 
   2   8   4     1957.44     1782.75     78.73 o 
   3   8   4     3432.38     3159.13     87.65 o 
   4   8   4      771.81      833.47     46.34 o 
   5   8   4     2162.06     2084.96     84.49 o 
   6   8   4     1358.80     1382.28     63.53 o 
   7   8   4      494.82      395.67     32.59 o 
   8   8   4     2808.32     2749.82    109.60 o 
   9   8   4      295.58      304.42     38.82 o 
  10   8   4      762.74      812.36     50.47 o 
  11   8   4        9.80      -35.18     35.18 o 
 -13   9   4      158.49      185.48     31.00 o 
 -12   9   4      218.30      237.71     37.37 o 
 -11   9   4      806.22      770.15     35.42 o 
 -10   9   4      990.44     1004.83     40.32 o 
  -9   9   4     1775.13     1867.07     81.22 o 
  -8   9   4     1022.36     1053.92     48.21 o 
  -7   9   4     1744.88     1842.24     71.18 o 
  -6   9   4        4.67       -9.69     15.70 o 
  -5   9   4     3851.88     3533.79    185.02 o 
  -4   9   4      855.92      797.91     67.52 o 
  -3   9   4     1982.79     1963.62     84.71 o 
  -2   9   4        7.50       -1.60     16.79 o 
  -1   9   4     2211.04     2150.31     63.00 o 
   0   9   4      798.34      686.51     27.70 o 
   1   9   4     5377.25     5129.38    136.36 o 
   2   9   4      924.57      814.96     31.48 o 
   3   9   4      419.53      381.73     20.61 o 
   4   9   4     1527.98     1365.20    124.43 o 
   5   9   4     1647.84     1601.10     71.31 o 
   6   9   4     1467.11     1474.62     67.90 o 
   7   9   4      599.53      613.30     42.16 o 
   8   9   4     1811.16     1851.06     83.08 o 
   9   9   4       93.65      108.37     37.17 o 
  10   9   4      849.23      885.59     54.59 o 
 -13  10   4      156.58      220.53     58.30 o 
 -12  10   4      735.17      758.08     37.18 o 
 -11  10   4      185.95      196.88     22.06 o 
 -10  10   4      523.80      598.52     50.23 o 
  -9  10   4     1248.10     1233.07     78.43 o 
  -8  10   4     1119.23     1288.34     56.97 o 
  -7  10   4     3034.19     2933.37    105.56 o 
  -6  10   4      267.59      278.17     25.74 o 
  -5  10   4     2571.54     2601.03    130.71 o 
  -4  10   4      871.69      768.02     39.14 o 
  -3  10   4     4770.10     4941.13    163.48 o 
  -2  10   4       14.62       -7.96     14.99 o 
  -1  10   4     2831.50     2650.71     93.98 o 
   0  10   4       46.90       29.11     13.94 o 
   1  10   4     3652.76     3383.19    168.68 o 
   2  10   4      637.40      587.05     26.46 o 
   3  10   4      685.34      669.44     41.32 o 
   4  10   4     1548.39     1379.41     64.45 o 
   5  10   4     1093.99     1044.30     55.10 o 
   6  10   4     1287.95     1289.59     64.67 o 
   7  10   4      426.82      470.51     39.50 o 
   8  10   4      753.16      756.00     56.61 o 
   9  10   4       27.41      -20.52     26.36 o 
 -12  11   4      715.77      797.26     57.16 o 
 -11  11   4      206.99      200.75     28.26 o 
 -10  11   4      374.26      376.94     32.08 o 
  -9  11   4      978.13     1038.76     99.16 o 
  -8  11   4      414.64      389.44     30.70 o 
  -7  11   4     1001.04     1035.81     51.23 o 
  -6  11   4       12.91      -22.22     22.22 o 
  -5  11   4     1871.22     1933.12     75.57 o 
  -4  11   4      105.18       83.80     21.09 o 
  -3  11   4     2272.38     2249.86     84.12 o 
  -2  11   4      175.44      164.57     21.81 o 
  -1  11   4     1552.96     1363.79     55.96 o 
   0  11   4        0.94       13.62     26.46 o 
   1  11   4      869.53      849.70     40.46 o 
   2  11   4      427.45      447.05     24.71 o 
   3  11   4     1277.79     1361.43     64.87 o 
   4  11   4     1049.15     1005.82     54.84 o 
   5  11   4     1030.66     1022.07     73.25 o 
   6  11   4      613.03      620.12     44.53 o 
   7  11   4      291.58      265.86     39.42 o 
   8  11   4      324.08      325.54     38.42 o 
 -11  12   4      177.01      255.03     45.50 o 
 -10  12   4      938.24     1047.72     82.72 o 
  -9  12   4      606.12      609.86     40.20 o 
  -8  12   4      284.34      283.19     28.94 o 
  -7  12   4      946.76      934.61     48.78 o 
  -6  12   4      123.95      121.62     23.40 o 
  -5  12   4     1204.37     1282.74     61.59 o 
  -4  12   4       41.84       28.49     19.73 o 
  -3  12   4     3125.44     3094.88    110.25 o 
  -2  12   4       74.20      108.80     21.30 o 
  -1  12   4     3147.57     2890.74    235.55 o 
   0  12   4       15.56       19.15     17.44 o 
   1  12   4     1025.96     1052.23     47.85 o 
   2  12   4       33.37       21.73     32.89 o 
   3  12   4     1057.06     1066.97     85.71 o 
   4  12   4       98.57      120.69     41.16 o 
   5  12   4     1156.95     1218.45     95.97 o 
   6  12   4      425.65      463.72     63.09 o 
 -10  13   4      856.82      869.91     50.86 o 
  -9  13   4       70.73       83.48     24.89 o 
  -8  13   4      191.98      201.09     27.80 o 
  -7  13   4      363.20      380.00     33.02 o 
  -6  13   4      483.21      426.06     34.48 o 
  -5  13   4      600.52      587.27     50.48 o 
  -4  13   4      330.59      313.22     28.70 o 
  -3  13   4      723.24      746.05     41.78 o 
  -2  13   4       36.83       12.12     20.58 o 
  -1  13   4     2472.44     2406.00     90.11 o 
   0  13   4       11.80       -5.48     18.05 o 
   1  13   4      543.91      588.70     61.79 o 
   2  13   4      115.79      111.12     38.37 o 
   3  13   4      490.87      486.15     58.90 o 
   4  13   4       77.34       69.76     41.76 o 
   5  13   4      665.08      713.37     75.04 o 
  -8  14   4      340.20      365.14     35.69 o 
  -7  14   4      105.66      109.25     26.77 o 
  -6  14   4      531.22      529.90     38.96 o 
  -5  14   4      386.30      391.07     33.10 o 
  -4  14   4      226.14      197.55     26.65 o 
  -3  14   4      157.53      156.85     24.39 o 
  -2  14   4      120.32      175.29     24.52 o 
  -1  14   4     1165.12     1132.55     53.40 o 
   0  14   4       37.40       15.79     20.26 o 
   1  14   4      752.55      825.59     74.65 o 
   2  14   4        0.13       56.21     38.37 o 
   3  14   4      721.99      703.01     72.25 o 
  -5  15   4      303.34      307.37     32.03 o 
  -4  15   4      195.06      138.48     25.68 o 
  -3  15   4      405.47      439.89     35.10 o 
  -2  15   4      200.24      222.81     27.68 o 
  -1  15   4      277.76      348.06     32.09 o 
   0  15   4        4.11       11.36     27.41 o 
  -2 -15   5      372.18      407.06     32.72 o 
  -1 -15   5      104.62      104.25     21.92 o 
   0 -15   5      458.80      441.51     28.56 o 
   1 -15   5      173.22      158.77     37.12 o 
   2 -15   5      201.85      209.72     25.27 o 
   3 -15   5        2.51        1.27     20.56 o 
   4 -15   5      748.05      879.95     48.12 o 
   5 -15   5        0.58      -19.47     20.98 o 
   6 -15   5      586.96      619.25     41.64 o 
  -4 -14   5      140.94      212.58     50.53 o 
  -3 -14   5      702.86      696.40     40.90 o 
  -2 -14   5      463.86      432.51     32.17 o 
  -1 -14   5      568.70      565.98     36.14 o 
   0 -14   5      367.50      265.44     22.51 o 
   1 -14   5      303.56      296.40     23.72 o 
   2 -14   5      485.15      497.71     34.00 o 
   3 -14   5      233.33      239.45     26.26 o 
   4 -14   5     1092.17     1073.77     51.98 o 
   5 -14   5      113.10      131.32     24.08 o 
   6 -14   5      686.46      746.59     43.42 o 
   7 -14   5        9.48      -20.45     20.45 o 
   8 -14   5      331.02      309.16     31.74 o 
  -6 -13   5       73.61      307.75     54.51 o 
  -5 -13   5      826.11      881.80     79.53 o 
  -4 -13   5      561.90      742.32     41.53 o 
  -3 -13   5      969.36      880.30     44.42 o 
  -2 -13   5      537.95      482.95     52.57 o 
  -1 -13   5      571.49      541.03     34.25 o 
   0 -13   5      462.54      421.42     29.94 o 
   1 -13   5      772.38      741.42     49.98 o 
   2 -13   5      660.79      655.12     37.56 o 
   3 -13   5      207.67      195.14     27.46 o 
   4 -13   5     1304.48     1394.40     60.62 o 
   5 -13   5      571.17      564.06     36.16 o 
   6 -13   5      330.16      523.59     35.77 o 
   7 -13   5       55.44       47.51     21.99 o 
   8 -13   5      554.55      608.30     39.05 o 
   9 -13   5        2.07      -22.34     22.67 o 
  10 -13   5      383.04      439.68     35.27 o 
  -8 -12   5       11.48      101.06     48.93 o 
  -7 -12   5      794.41      840.34     77.64 o 
  -6 -12   5       80.71      199.52     45.05 o 
  -5 -12   5     1409.08     1368.94     99.06 o 
  -4 -12   5      501.14      681.98     47.24 o 
  -3 -12   5     1578.80     1573.78     73.05 o 
  -2 -12   5      163.02      177.22     23.32 o 
  -1 -12   5      492.46      468.06     29.66 o 
   0 -12   5      986.74      934.40     49.78 o 
   1 -12   5      717.03      692.03     52.72 o 
   2 -12   5      784.70      649.44     48.93 o 
   3 -12   5      514.93      485.37     32.28 o 
   4 -12   5     2010.99     1748.86     69.21 o 
   5 -12   5      187.10      187.67     30.05 o 
   6 -12   5      406.15      451.38     31.59 o 
   7 -12   5        5.09       10.57     20.06 o 
   8 -12   5      818.67      865.67     47.39 o 
   9 -12   5       74.72       95.14     22.70 o 
  10 -12   5      305.82      365.27     31.21 o 
  11 -12   5        4.78       28.10     41.06 o 
  -9 -11   5      907.46      977.57     86.31 o 
  -8 -11   5        4.46      -22.72     39.07 o 
  -7 -11   5      975.04      978.47     81.52 o 
  -6 -11   5       61.15       93.58     38.07 o 
  -5 -11   5     1299.66     1302.24     56.49 o 
  -4 -11   5       15.06      111.12     35.68 o 
  -3 -11   5     1459.55     1313.51     54.74 o 
  -2 -11   5        5.54       32.01     15.92 o 
  -1 -11   5     1249.47     1222.46     51.37 o 
   0 -11   5     2038.37     1813.02     68.98 o 
   1 -11   5      772.24      787.67     32.49 o 
   2 -11   5      334.16      278.50     20.22 o 
   3 -11   5     1051.29      959.32     37.06 o 
   4 -11   5     1682.60     1542.16     61.89 o 
   5 -11   5      369.86      350.74     26.60 o 
   6 -11   5      980.89      988.44     45.82 o 
   7 -11   5      383.24      405.05     48.83 o 
   8 -11   5      396.62      490.49     32.38 o 
   9 -11   5       29.69       27.16     19.63 o 
  10 -11   5      527.21      635.25     38.78 o 
  11 -11   5       23.74       15.55     36.58 o 
  12 -11   5      481.03      556.71     67.87 o 
 -10 -10   5      475.21      434.12     60.59 o 
  -9 -10   5      838.40     1014.15     86.70 o 
  -8 -10   5      161.58      120.19     42.16 o 
  -7 -10   5     1198.78     1126.37     85.61 o 
  -6 -10   5        2.72       19.43     33.69 o 
  -5 -10   5     2190.32     2033.97    103.15 o 
  -4 -10   5       10.81       47.17     29.60 o 
  -3 -10   5     1339.77     1240.93     66.67 o 
  -2 -10   5       53.93       60.89     32.79 o 
  -1 -10   5     3116.70     2890.77    151.78 o 
   0 -10   5      810.81      766.37     58.85 o 
   1 -10   5     1172.16     1238.79     57.21 o 
   2 -10   5      329.24      316.11     23.95 o 
   3 -10   5      454.88      448.35     22.72 o 
   4 -10   5      527.17      484.25     29.30 o 
   5 -10   5      165.38      182.09     25.46 o 
   6 -10   5     3515.52     3278.66    117.50 o 
   7 -10   5      534.95      506.21     31.59 o 
   8 -10   5      981.59     1085.04     49.06 o 
   9 -10   5       45.17       44.72     19.28 o 
  10 -10   5     1164.69     1306.45     57.82 o 
  11 -10   5      104.04      116.16     27.53 o 
  12 -10   5      740.92      757.02     48.46 o 
 -11  -9   5      833.97      983.75     84.01 o 
 -10  -9   5      581.70      704.20     68.87 o 
  -9  -9   5      858.60      989.93     79.63 o 
  -8  -9   5      186.57      172.71     42.56 o 
  -7  -9   5     1814.52     1975.48    123.28 o 
  -6  -9   5      953.56      844.13     40.87 o 
  -5  -9   5     6951.33     6963.47    220.94 o 
  -4  -9   5        0.12      -15.01     15.01 o 
  -3  -9   5     5504.39     5317.98    262.76 o 
  -2  -9   5       19.14       -3.29     26.61 o 
  -1  -9   5     6010.47     5891.59    187.85 o 
   0  -9   5      200.88      151.19     31.19 o 
   1  -9   5     3543.12     3209.49     89.31 o 
   2  -9   5      824.91      713.89     35.83 o 
   3  -9   5     1937.47     1799.56     57.31 o 
   4  -9   5     1860.61     1789.59     54.03 o 
   5  -9   5      717.17      700.05     34.29 o 
   6  -9   5     4953.46     4501.34    148.08 o 
   7  -9   5      915.79      939.91     35.35 o 
   8  -9   5     2676.59     2797.79    117.20 o 
   9  -9   5       54.43       51.69     16.10 o 
  10  -9   5     1899.25     2037.48     84.50 o 
  11  -9   5        2.31        1.37     31.14 o 
  12  -9   5     1144.56     1412.06     69.28 o 
  13  -9   5       30.69       28.99     28.40 o 
 -11  -8   5     1380.50     1689.45    114.71 o 
 -10  -8   5      791.79      889.97     75.34 o 
  -9  -8   5     1139.01     1219.25     89.00 o 
  -8  -8   5      756.47      810.24     67.37 o 
  -7  -8   5      762.47      833.46     65.68 o 
  -6  -8   5      886.48      887.95     40.25 o 
  -5  -8   5     5067.32     5113.38    165.03 o 
  -4  -8   5       58.27       51.97     14.99 o 
  -3  -8   5     3266.84     3080.10    119.84 o 
  -2  -8   5      658.66      675.99     32.05 o 
  -1  -8   5     5538.12     5212.07    321.90 o 
   0  -8   5      210.97      143.01     27.41 o 
   1  -8   5     3322.03     3236.89     88.87 o 
   2  -8   5     1776.49     1496.31     45.64 o 
   3  -8   5     2440.86     2407.53     67.93 o 
   4  -8   5     3248.09     2939.08     69.06 o 
   5  -8   5     1083.00     1070.14     36.38 o 
   6  -8   5     3367.13     3267.54     89.45 o 
   7  -8   5      696.85      661.14     28.60 o 
   8  -8   5     1278.77     1240.06     83.91 o 
   9  -8   5        5.15       -3.23     22.27 o 
  10  -8   5     2540.14     2418.17     96.09 o 
  11  -8   5       86.09       32.29     23.57 o 
  12  -8   5      962.69     1009.82     78.13 o 
  13  -8   5        0.97        1.41     26.35 o 
 -12  -7   5     1159.86     1332.17     98.76 o 
 -11  -7   5      479.04      645.30     63.68 o 
 -10  -7   5      629.79      679.69     63.19 o 
  -9  -7   5     1386.31     1512.75     98.27 o 
  -8  -7   5     1823.41     1769.18    109.03 o 
  -7  -7   5     1130.81     1146.81     47.21 o 
  -6  -7   5      835.48      791.72     45.74 o 
  -5  -7   5     3470.26     3258.99    107.93 o 
  -4  -7   5      415.52      425.01     49.28 o 
  -3  -7   5     3300.54     2865.62     95.23 o 
  -2  -7   5      204.44      178.47     16.64 o 
  -1  -7   5     7700.50     7527.97    262.76 o 
   0  -7   5      371.41      369.25     75.34 o 
   1  -7   5     5277.58     4975.04    129.03 o 
   2  -7   5      575.63      406.32     24.12 o 
   3  -7   5     1740.19     1632.08     40.54 o 
   4  -7   5     4492.84     4053.85     92.28 o 
   5  -7   5     2743.53     2759.28     73.25 o 
   6  -7   5      784.71      756.53     23.83 o 
   7  -7   5      634.48      626.25     25.59 o 
   8  -7   5      969.03      999.27     35.61 o 
   9  -7   5      480.56      460.35     23.56 o 
  10  -7   5     2309.31     2332.61     92.74 o 
  11  -7   5      499.21      459.05     37.23 o 
  12  -7   5      887.19      935.38     53.92 o 
  13  -7   5       41.45       -1.64     53.32 o 
  14  -7   5      603.40      625.98     47.74 o 
 -13  -6   5      199.97      259.62     48.44 o 
 -12  -6   5     1199.12     1263.10     93.38 o 
 -11  -6   5      241.22      278.15     43.95 o 
 -10  -6   5      626.68      666.33     61.69 o 
  -9  -6   5     2069.21     1999.30    120.59 o 
  -8  -6   5     1356.68     1335.66     87.30 o 
  -7  -6   5     1172.57     1134.52     45.39 o 
  -6  -6   5     1100.92     1054.41     61.74 o 
  -5  -6   5     4464.69     4607.25    236.64 o 
  -4  -6   5      122.71      175.86     25.81 o 
  -3  -6   5     4031.96     3907.52    140.22 o 
  -2  -6   5       35.91       37.21     13.60 o 
  -1  -6   5     3632.34     3518.42    113.50 o 
   0  -6   5     1042.42      980.42     67.32 o 
   1  -6   5    11764.88    11132.89    880.30 o 
   2  -6   5     1148.66      893.66     37.77 o 
   3  -6   5    11618.64    10949.17    236.12 o 
   4  -6   5     3492.02     3317.95     76.51 o 
   5  -6   5     2852.51     2738.99    143.56 o 
   6  -6   5     1440.31     1467.52     37.98 o 
   7  -6   5     2008.34     1727.01    103.60 o 
   8  -6   5     1920.87     1787.33     62.99 o 
   9  -6   5      254.11      206.44     24.41 o 
  10  -6   5     2934.56     2873.13    113.56 o 
  11  -6   5      988.70     1013.56     53.24 o 
  12  -6   5     1188.73     1210.01     61.58 o 
  13  -6   5        6.04      -18.20     24.07 o 
  14  -6   5      462.16      516.17     56.61 o 
 -13  -5   5      126.72      148.70     29.80 o 
 -12  -5   5     1309.63     1255.36     63.95 o 
 -11  -5   5       52.29       77.45     24.17 o 
 -10  -5   5     2518.20     2583.72    105.24 o 
  -9  -5   5     2748.08     2875.92    113.18 o 
  -8  -5   5     3136.45     3381.27     99.52 o 
  -7  -5   5     2375.40     2585.73    191.70 o 
  -6  -5   5      999.44     1139.63     35.39 o 
  -5  -5   5     4339.68     4423.02    114.13 o 
  -4  -5   5      761.67      750.26     30.82 o 
  -3  -5   5    10305.27    10587.13    324.10 o 
  -2  -5   5     1631.57     1892.70     63.50 o 
  -1  -5   5     4929.02     4494.72    140.89 o 
   0  -5   5      109.01      159.28     14.50 o 
   1  -5   5     6869.35     6472.55    141.66 o 
   2  -5   5      133.71      184.63     23.52 o 
   3  -5   5    13685.70    14309.86    330.77 o 
   4  -5   5      486.96      540.11     28.55 o 
   5  -5   5     7330.15     7368.71    161.50 o 
   6  -5   5     2261.94     2232.23     53.48 o 
   7  -5   5     5748.79     5852.67    130.48 o 
   8  -5   5     3288.68     3252.81     88.88 o 
   9  -5   5     1845.95     1859.66    140.82 o 
  10  -5   5     2053.74     2080.57     84.60 o 
  11  -5   5      346.19      327.89     31.37 o 
  12  -5   5     1607.57     1692.36    152.18 o 
  13  -5   5       44.64       43.67     24.94 o 
  14  -5   5     1031.13     1042.88    103.75 o 
 -14  -4   5      869.99      927.64     79.03 o 
 -13  -4   5      174.69      274.57     46.04 o 
 -12  -4   5      914.98      856.88     69.66 o 
 -11  -4   5      102.43       97.64     22.47 o 
 -10  -4   5     2317.58     2278.04     88.84 o 
  -9  -4   5     1372.25     1354.32     57.84 o 
  -8  -4   5     4521.69     4442.62    117.55 o 
  -7  -4   5     3906.97     4002.78    105.67 o 
  -6  -4   5     2430.32     2577.02    125.52 o 
  -5  -4   5     6700.43     7370.40    192.89 o 
  -4  -4   5     1402.73     1180.34     42.60 o 
  -3  -4   5    13802.32    14514.82    439.61 o 
  -2  -4   5     1153.95     1303.85     43.25 o 
  -1  -4   5    23530.53    26129.19    640.34 o 
   0  -4   5      615.68      496.54     40.36 o 
   1  -4   5    18213.34    17710.86    435.27 o 
   2  -4   5     2877.96     2580.13     59.81 o 
   3  -4   5    10737.30    10360.88    222.67 o 
   4  -4   5       40.86       89.60     15.65 o 
   5  -4   5     4177.95     3632.96    104.30 o 
   6  -4   5      313.99      267.03     12.07 o 
   7  -4   5     5020.63     5010.29    112.43 o 
   8  -4   5     1190.28     1149.60     49.08 o 
   9  -4   5     2664.84     2502.04     95.12 o 
  10  -4   5     1631.27     1698.19    151.68 o 
  11  -4   5      123.47      104.77     23.04 o 
  12  -4   5     1292.91     1236.79    119.69 o 
  13  -4   5      348.50      332.97     51.28 o 
  14  -4   5      920.69      866.51     53.38 o 
 -14  -3   5     1226.01     1251.84     93.68 o 
 -12  -3   5     1349.93     1375.06     64.01 o 
 -11  -3   5       42.88       43.21     29.40 o 
 -10  -3   5     2322.02     2472.29     94.53 o 
  -9  -3   5      637.22      701.23     37.88 o 
  -8  -3   5     2635.85     2565.44     71.42 o 
  -7  -3   5     1464.03     1605.25     46.80 o 
  -6  -3   5     7993.04     8958.92    274.86 o 
  -5  -3   5     3204.85     3488.83    111.52 o 
  -4  -3   5     2374.03     2694.73     87.00 o 
  -3  -3   5    16030.64    18795.33    565.83 o 
  -2  -3   5     4263.26     4890.52    123.31 o 
  -1  -3   5     9054.08     9987.36    215.48 o 
   0  -3   5      598.14      761.89     31.04 o 
   1  -3   5    41075.57    44852.82   1548.38 o 
   2  -3   5      858.30      760.11     19.82 o 
   3  -3   5    14730.71    15165.89    471.89 o 
   4  -3   5     2540.12     2331.17     71.86 o 
   5  -3   5     7352.25     6965.20    250.75 o 
   6  -3   5     1929.96     1953.94     46.75 o 
   7  -3   5     5008.30     4882.02    216.41 o 
   8  -3   5     1006.16      949.10     33.59 o 
   9  -3   5     2092.61     1889.09    140.57 o 
  10  -3   5     2574.14     2446.62    193.84 o 
  11  -3   5      336.58      274.48     28.49 o 
  12  -3   5     1871.17     1897.98     81.90 o 
  13  -3   5      640.50      577.92     41.40 o 
  14  -3   5      820.33      774.83     49.64 o 
 -14  -2   5     1520.68     1550.48     73.77 o 
 -13  -2   5       29.35       51.33     31.89 o 
 -12  -2   5     2389.88     2403.20     96.28 o 
 -11  -2   5      298.56      272.29     40.61 o 
 -10  -2   5     5409.00     5651.64    194.41 o 
  -9  -2   5      950.82      937.44     33.14 o 
  -8  -2   5     1860.96     1802.03     52.73 o 
  -7  -2   5     1711.40     1755.83     61.19 o 
  -6  -2   5     5910.95     6572.64    204.11 o 
  -5  -2   5     1980.82     1864.16     62.09 o 
  -4  -2   5    16606.20    20209.54    608.23 o 
  -3  -2   5    17329.28    21020.98    516.54 o 
  -2  -2   5     3886.40     4479.34    215.52 o 
  -1  -2   5    14385.77    16621.45    354.28 o 
   0  -2   5    23969.82    27798.48    592.47 o 
   1  -2   5    11006.46    11289.55    242.24 o 
   2  -2   5      578.65      695.57     22.12 o 
   3  -2   5    13767.00    13655.56    292.33 o 
   4  -2   5     1021.32      974.02     26.46 o 
   5  -2   5    10396.99    10107.35    246.71 o 
   6  -2   5      311.79      314.81     12.07 o 
   7  -2   5     6900.25     6596.44    284.83 o 
   8  -2   5      538.49      565.26     24.23 o 
   9  -2   5     2550.18     2332.88    136.39 o 
  10  -2   5     2929.96     2835.60    106.86 o 
  11  -2   5     1003.25      986.46     59.25 o 
  12  -2   5     1320.19     1407.85     65.94 o 
  13  -2   5      883.64      794.15     48.30 o 
  14  -2   5      940.10      867.35     52.81 o 
 -15  -1   5      231.91      267.09     34.88 o 
 -14  -1   5     1598.06     1712.40     78.65 o 
 -13  -1   5       20.35       87.70     34.58 o 
 -12  -1   5     1276.20     1213.78     58.28 o 
 -11  -1   5      178.13      172.01     33.88 o 
 -10  -1   5     6607.32     6549.17    223.11 o 
  -9  -1   5      797.65      778.23     28.83 o 
  -8  -1   5     8159.54     8539.61    262.04 o 
  -7  -1   5     3016.18     3236.56     82.43 o 
  -6  -1   5     4094.92     4483.05    140.32 o 
  -5  -1   5     5050.25     5625.56    173.61 o 
  -4  -1   5     8373.34    10493.89    318.32 o 
  -3  -1   5      629.90      597.77     18.94 o 
  -2  -1   5    13832.09    18130.68    636.43 o 
  -1  -1   5      679.73      756.51     21.50 o 
   0  -1   5     5510.34     6349.10    153.99 o 
   1  -1   5    10008.19    10228.13    219.64 o 
   2  -1   5     3951.79     3514.05    107.83 o 
   3  -1   5    14343.96    14051.93    554.07 o 
   4  -1   5     2140.31     1922.79     44.29 o 
   5  -1   5     7063.61     6482.47    141.86 o 
   6  -1   5     1028.90     1005.92     26.04 o 
   7  -1   5     5516.25     4990.74    134.74 o 
   8  -1   5     1082.98     1034.38     36.17 o 
   9  -1   5     1445.19     1216.53     82.07 o 
  10  -1   5     2090.02     2065.32     64.87 o 
  11  -1   5     1343.30     1253.12     59.24 o 
  12  -1   5      784.98      804.03     46.84 o 
  13  -1   5      523.93      502.66     38.66 o 
  14  -1   5     1266.58     1191.82     74.25 o 
 -15   0   5      170.68      196.98     32.93 o 
 -14   0   5     1665.51     1564.32     74.11 o 
 -13   0   5        2.05       64.68     23.88 o 
 -12   0   5     1340.80     1281.40     60.71 o 
 -11   0   5       59.63       55.71     31.19 o 
 -10   0   5     3578.32     3739.50    101.95 o 
  -9   0   5       36.69       44.10     23.47 o 
  -8   0   5     9503.63    10338.43    317.02 o 
  -7   0   5     1145.99     1113.52     42.05 o 
  -6   0   5     5252.07     5866.34    182.32 o 
  -5   0   5    14832.72    17917.04    426.38 o 
  -4   0   5     5325.67     5873.22    180.69 o 
  -3   0   5     1802.66     1932.42     44.36 o 
  -2   0   5    49626.37    66625.93   2110.57 o 
  -1   0   5    17160.87    20712.80    494.01 o 
   0   0   5       29.66       26.09      4.63 o 
   1   0   5     4242.58     4527.01    118.66 o 
   2   0   5      565.09      585.17     18.93 o 
   3   0   5    24974.42    26289.04    729.72 o 
   4   0   5       63.90       28.53     10.12 o 
   5   0   5     9599.41     8904.98    264.20 o 
   6   0   5        3.91        7.34      8.92 o 
   7   0   5     5420.91     4910.50    169.47 o 
   8   0   5      538.75      547.33     24.08 o 
   9   0   5      740.05      745.76     29.98 o 
  10   0   5     2798.76     2657.73     80.00 o 
  11   0   5     1979.75     1837.45     60.68 o 
  12   0   5      846.98      811.27     46.74 o 
  13   0   5      409.85      389.27     34.65 o 
  14   0   5     1015.23     1031.88     58.13 o 
 -15   1   5      279.94      255.86     34.71 o 
 -14   1   5     1482.36     1465.26     90.94 o 
 -13   1   5      110.22       76.68     24.35 o 
 -12   1   5     3112.63     2983.05    114.99 o 
 -11   1   5      131.76      163.94     27.91 o 
 -10   1   5     1892.20     1863.63     56.42 o 
  -9   1   5       91.27       71.61     13.75 o 
  -8   1   5     6924.44     7376.64    229.60 o 
  -7   1   5      897.22      925.54     36.25 o 
  -6   1   5     8241.99     8838.57    270.14 o 
  -5   1   5     9324.99    11202.84    278.98 o 
  -4   1   5      617.64      681.35     25.36 o 
  -3   1   5     2156.41     2415.54     54.79 o 
  -2   1   5    37863.60    48734.80   1034.45 o 
  -1   1   5     7559.02     8792.53    189.47 o 
   0   1   5     7081.24     7440.83    160.53 o 
   1   1   5    12605.17    12649.02    270.13 o 
   2   1   5     4107.67     3897.07    101.16 o 
   3   1   5     7335.09     6904.19    213.22 o 
   4   1   5       23.05        5.60      7.08 o 
   5   1   5     7896.99     7556.99    276.46 o 
   6   1   5       86.52       80.03     11.50 o 
   7   1   5    10059.44     9808.07    258.74 o 
   8   1   5       83.51       71.18     12.96 o 
   9   1   5     4212.96     3891.64    110.30 o 
  10   1   5      751.86      740.45     47.89 o 
  11   1   5     2176.08     2062.80     67.23 o 
  12   1   5      952.30      922.28     50.57 o 
  13   1   5      840.15      855.52     50.70 o 
  14   1   5      938.10      961.85     77.59 o 
 -15   2   5      422.40      450.30     40.56 o 
 -14   2   5      597.75      578.62     43.31 o 
 -13   2   5      451.72      431.31     37.21 o 
 -12   2   5     3485.02     3285.48    138.93 o 
 -11   2   5     1829.01     1815.16     77.25 o 
 -10   2   5     2252.88     2232.43     78.29 o 
  -9   2   5        1.03        0.87     12.52 o 
  -8   2   5     3871.22     3939.52    126.79 o 
  -7   2   5      123.11      142.04     37.67 o 
  -6   2   5    13069.61    15186.24    377.11 o 
  -5   2   5     2288.47     2188.51     57.77 o 
  -4   2   5     4736.02     5022.08    110.35 o 
  -3   2   5     5177.93     5683.37    123.64 o 
  -2   2   5    21433.07    25354.66    539.60 o 
  -1   2   5     3541.15     3533.73     77.90 o 
   0   2   5     1694.83     1811.67     56.31 o 
   1   2   5     2403.57     2310.23     62.04 o 
   2   2   5     6493.09     6420.41    138.41 o 
   3   2   5     9539.00     8549.77    184.65 o 
   4   2   5      455.52      317.55     15.75 o 
   5   2   5     8791.71     7836.16    205.02 o 
   6   2   5     1464.99     1362.58     42.85 o 
   7   2   5    11634.66    11393.54    299.66 o 
   8   2   5      100.35       92.59     14.50 o 
   9   2   5     6621.91     6141.10    167.65 o 
  10   2   5       87.32       75.31     27.76 o 
  11   2   5     1957.51     1884.82     62.88 o 
  12   2   5      387.56      341.51     44.35 o 
  13   2   5     1267.08     1293.27     64.53 o 
  14   2   5      291.91      310.44     47.64 o 
 -15   3   5      106.23       48.71     26.73 o 
 -14   3   5      366.05      376.66     72.75 o 
 -13   3   5      194.80      219.07     30.26 o 
 -12   3   5     2968.27     2935.49    113.85 o 
 -11   3   5      581.35      594.45     27.51 o 
 -10   3   5     4345.99     4312.86    176.15 o 
  -9   3   5      938.50      965.84     61.34 o 
  -8   3   5     1668.89     1597.15     60.84 o 
  -7   3   5      214.82      233.98     23.27 o 
  -6   3   5     7309.50     7216.43    222.35 o 
  -5   3   5     1425.19     1668.02     57.16 o 
  -4   3   5     3513.66     3569.15     92.72 o 
  -3   3   5     4801.98     4959.12    108.83 o 
  -2   3   5     6144.47     6118.45    133.25 o 
  -1   3   5    14098.18    15570.41    333.68 o 
   0   3   5     7480.13     7296.30    245.32 o 
   1   3   5     7079.08     7211.27    156.78 o 
   2   3   5     3065.34     2682.41     60.56 o 
   3   3   5    13649.00    13856.43    298.91 o 
   4   3   5      894.52      887.68     21.41 o 
   5   3   5    10678.71    10251.03    269.17 o 
   6   3   5        4.09      -10.53     10.53 o 
   7   3   5     3792.41     3638.86    102.57 o 
   8   3   5       20.67       11.85     13.60 o 
   9   3   5     4985.52     4722.31    133.00 o 
  10   3   5      114.23      102.30     17.76 o 
  11   3   5     1315.47     1336.52     49.49 o 
  12   3   5      435.55      459.56     28.93 o 
  13   3   5      979.60      956.12     42.98 o 
 -15   4   5      257.07      329.42     39.52 o 
 -14   4   5      437.57      418.88     38.59 o 
 -13   4   5      564.65      562.66     41.44 o 
 -12   4   5     1854.82     1792.33     78.74 o 
 -11   4   5      406.95      366.26     28.30 o 
 -10   4   5     5027.25     4890.81    158.88 o 
  -9   4   5      280.33      291.56     31.24 o 
  -8   4   5     3754.79     3696.43    120.44 o 
  -7   4   5      134.34      139.81     26.96 o 
  -6   4   5     7124.85     7419.63    230.01 o 
  -5   4   5      161.57      176.42     42.06 o 
  -4   4   5     8286.53     8853.15    191.67 o 
  -3   4   5     2266.54     2513.76     62.89 o 
  -2   4   5     7261.49     7242.88    202.16 o 
  -1   4   5     6222.69     6517.65    142.28 o 
   0   4   5    13329.48    13652.91    294.32 o 
   1   4   5     1610.61     1601.54     38.51 o 
   2   4   5     2121.50     2205.45     51.25 o 
   3   4   5     4228.60     3879.00     86.96 o 
   4   4   5     4696.17     4156.20     92.73 o 
   5   4   5    10399.19    10088.34    265.62 o 
   6   4   5      109.20       99.24     12.04 o 
   7   4   5     4548.62     4352.14    221.90 o 
   8   4   5       44.92       25.18     13.80 o 
   9   4   5     4942.50     4534.11    128.21 o 
  10   4   5        5.46      -13.80     20.43 o 
  11   4   5     2080.59     2134.11     93.33 o 
  12   4   5      195.74      206.48     22.75 o 
  13   4   5     1558.05     1658.03     63.97 o 
 -15   5   5      465.53      512.37     44.24 o 
 -14   5   5      502.86      501.44     41.98 o 
 -13   5   5      435.71      435.24     37.54 o 
 -12   5   5     1292.37     1327.37     64.85 o 
 -11   5   5      987.64     1014.52     62.34 o 
 -10   5   5     5524.53     5629.59    180.85 o 
  -9   5   5       31.19       41.16     26.66 o 
  -8   5   5     4019.74     3888.53    127.71 o 
  -7   5   5      388.21      401.37     45.50 o 
  -6   5   5    10603.57    10920.37    333.86 o 
  -5   5   5        3.22        0.10     13.85 o 
  -4   5   5    10296.33    10825.13    234.87 o 
  -3   5   5      320.03      285.09     11.59 o 
  -2   5   5    11087.57    11425.44    247.44 o 
  -1   5   5     1932.69     1934.40     46.28 o 
   0   5   5     3095.54     3015.53     69.12 o 
   1   5   5     6646.47     6022.90    132.10 o 
   2   5   5     1946.42     1704.54     61.59 o 
   3   5   5     2136.84     1891.43     45.47 o 
   4   5   5     1962.39     1847.17     76.74 o 
   5   5   5     3280.42     3046.78    152.73 o 
   6   5   5     1410.58     1237.03     42.39 o 
   7   5   5     1550.37     1474.04     49.05 o 
   8   5   5       22.67        8.24     15.60 o 
   9   5   5     2302.66     2344.66     64.86 o 
  10   5   5        1.37       17.21     25.66 o 
  11   5   5     2100.31     2163.53     75.82 o 
  12   5   5       56.47       51.68     21.29 o 
 -14   6   5      631.33      659.90     47.09 o 
 -13   6   5      128.71      122.82     27.34 o 
 -12   6   5     1142.77     1169.99     44.51 o 
 -11   6   5      558.52      572.32     28.67 o 
 -10   6   5     3696.57     3533.08    176.55 o 
  -9   6   5        8.21       22.47     15.63 o 
  -8   6   5     4758.32     4660.50    150.87 o 
  -7   6   5      234.74      255.28     31.34 o 
  -6   6   5     5066.24     5007.73    160.77 o 
  -5   6   5       45.19      108.85     38.87 o 
  -4   6   5     6249.53     6387.77    199.83 o 
  -3   6   5      381.18      408.97     27.91 o 
  -2   6   5    12843.32    13589.50    293.61 o 
  -1   6   5      530.41      533.47     17.69 o 
   0   6   5     3222.40     3169.95     72.88 o 
   1   6   5     3706.00     3782.23    138.33 o 
   2   6   5     2608.41     2487.92     59.18 o 
   3   6   5     3217.98     3144.34     81.07 o 
   4   6   5     3838.65     3583.27    100.58 o 
   5   6   5     2621.97     2555.67     75.34 o 
   6   6   5       47.20       37.42     13.18 o 
   7   6   5     4792.78     4696.44    166.79 o 
   8   6   5       38.36       14.33     19.74 o 
   9   6   5     1394.33     1300.31     89.84 o 
  10   6   5        7.33       -9.98     21.04 o 
  11   6   5      923.72      949.02     90.29 o 
  12   6   5        4.66      -16.18     25.02 o 
 -14   7   5      498.75      486.84     64.23 o 
 -13   7   5      269.60      293.63     34.17 o 
 -12   7   5      685.10      660.00     32.41 o 
 -11   7   5     1118.22     1217.41     46.89 o 
 -10   7   5     1582.59     1497.37     60.60 o 
  -9   7   5      139.45      128.32     18.46 o 
  -8   7   5     1986.15     1990.23     72.95 o 
  -7   7   5      569.07      514.47     28.75 o 
  -6   7   5     4429.57     4059.40    132.61 o 
  -5   7   5      230.34      223.18     40.96 o 
  -4   7   5     2279.76     2112.50     74.22 o 
  -3   7   5       94.73       87.54      9.77 o 
  -2   7   5     9611.25     8989.23    197.23 o 
  -1   7   5       70.33       83.47      9.54 o 
   0   7   5     2975.61     2807.03     66.50 o 
   1   7   5     3379.19     3280.49     76.44 o 
   2   7   5     4407.12     4170.81     95.27 o 
   3   7   5     2301.63     2194.12     54.02 o 
   4   7   5     5476.35     5094.77    177.48 o 
   5   7   5      477.80      437.85     30.73 o 
   6   7   5      989.48      893.80     47.06 o 
   7   7   5     3182.93     3007.34    160.35 o 
   8   7   5      347.83      333.75     49.88 o 
   9   7   5     1561.58     1609.73    104.74 o 
  10   7   5       24.53        6.48     22.68 o 
  11   7   5      687.28      674.87     45.48 o 
 -14   8   5       67.99       86.83     30.76 o 
 -13   8   5      530.31      557.58     42.95 o 
 -12   8   5      251.09      214.27     21.64 o 
 -11   8   5     1361.89     1466.51     51.89 o 
 -10   8   5     1033.42      906.70     44.06 o 
  -9   8   5      636.01      641.82     35.20 o 
  -8   8   5      883.02      935.36     43.24 o 
  -7   8   5     1343.52     1281.53     52.79 o 
  -6   8   5     3341.10     3203.05    109.18 o 
  -5   8   5      122.97      101.30     38.47 o 
  -4   8   5     2438.27     2223.84     88.80 o 
  -3   8   5        1.80       -0.65      9.22 o 
  -2   8   5     1990.09     1987.48     50.74 o 
  -1   8   5       22.01       16.97     10.06 o 
   0   8   5     3642.80     3509.26    114.91 o 
   1   8   5       44.12       29.81     23.22 o 
   2   8   5     4804.31     4405.09    180.83 o 
   3   8   5     2712.82     2553.45     72.48 o 
   4   8   5     2931.13     2877.07    108.76 o 
   5   8   5      489.00      498.57     76.64 o 
   6   8   5      825.34      809.75     45.79 o 
   7   8   5     2219.65     2314.68     97.02 o 
   8   8   5      784.07      839.46     49.10 o 
   9   8   5     1403.42     1438.95     69.24 o 
  10   8   5       38.34       19.59     24.38 o 
 -13   9   5      813.65      938.21     42.27 o 
 -12   9   5      127.59       86.72     19.79 o 
 -11   9   5     1006.59     1145.06     44.91 o 
 -10   9   5      513.02      479.76     32.80 o 
  -9   9   5      479.45      486.97     31.97 o 
  -8   9   5     1717.25     1731.13     68.52 o 
  -7   9   5      479.61      544.91     42.21 o 
  -6   9   5     1508.38     1489.84     59.63 o 
  -5   9   5     1707.55     1689.43     64.97 o 
  -4   9   5     5078.85     4956.35    162.43 o 
  -3   9   5       84.59       82.17     17.65 o 
  -2   9   5     2731.54     2559.91    150.39 o 
  -1   9   5      340.76      351.54     19.57 o 
   0   9   5     3397.04     3256.68     91.64 o 
   1   9   5      264.19      222.85     17.79 o 
   2   9   5     2673.92     2553.15     73.77 o 
   3   9   5     1406.95     1338.79     60.51 o 
   4   9   5     2649.70     2852.89    110.24 o 
   5   9   5      787.76      750.21     44.36 o 
   6   9   5     1170.52     1033.12    116.55 o 
   7   9   5     1144.89     1139.77     59.42 o 
   8   9   5      940.52      969.47     55.05 o 
   9   9   5      984.15     1026.57     57.69 o 
 -13  10   5      648.52      736.88     38.23 o 
 -12  10   5      394.80      397.80     32.59 o 
 -11  10   5      775.25      795.09     36.83 o 
 -10  10   5      414.61      462.63     27.74 o 
  -9  10   5      589.71      627.20     37.46 o 
  -8  10   5     2266.99     2309.34     87.67 o 
  -7  10   5      325.01      328.56     40.51 o 
  -6  10   5     2265.56     2278.62     85.09 o 
  -5  10   5      438.43      413.97     37.82 o 
  -4  10   5     3759.80     3704.25    159.81 o 
  -3  10   5      579.08      542.21     32.64 o 
  -2  10   5     1769.20     1678.30     65.06 o 
  -1  10   5     2349.34     2118.48     63.37 o 
   0  10   5     2310.54     2254.39     67.58 o 
   1  10   5      405.84      390.36     22.46 o 
   2  10   5     2007.81     1807.06     88.45 o 
   3  10   5     1389.57     1287.57     61.05 o 
   4  10   5      979.71      903.60     49.31 o 
   5  10   5     1060.20     1036.53     55.82 o 
   6  10   5      918.40      913.32     52.70 o 
   7  10   5      615.71      636.60     44.55 o 
   8  10   5      157.67      150.04     30.94 o 
 -12  11   5      478.50      481.56     47.34 o 
 -11  11   5      582.72      582.05     43.55 o 
 -10  11   5      209.94      213.06     27.63 o 
  -9  11   5      731.99      781.74     44.34 o 
  -8  11   5      295.79      238.86     26.82 o 
  -7  11   5      229.32      242.20     26.36 o 
  -6  11   5     2197.37     2200.76     84.37 o 
  -5  11   5      109.65      140.49     29.05 o 
  -4  11   5     2583.39     2575.37     94.22 o 
  -3  11   5      326.84      284.59     41.71 o 
  -2  11   5     3059.62     3149.46    111.06 o 
  -1  11   5       56.40       49.32     17.68 o 
   0  11   5     2218.50     2082.13     70.76 o 
   1  11   5       95.26       90.11     15.80 o 
   2  11   5     2245.06     2165.78     89.90 o 
   3  11   5      144.77      141.32     27.66 o 
   4  11   5      924.60      863.18    102.10 o 
   5  11   5      166.13      130.18     27.88 o 
   6  11   5      899.20      840.78     52.36 o 
   7  11   5      216.95      197.31     32.59 o 
 -11  12   5      443.43      471.04     38.40 o 
 -10  12   5      352.97      378.16     37.32 o 
  -9  12   5      278.42      288.69     30.79 o 
  -8  12   5      116.07      115.80     24.57 o 
  -7  12   5       58.95      108.86     45.55 o 
  -6  12   5     1113.53     1170.45     55.29 o 
  -5  12   5      261.98      272.53     27.71 o 
  -4  12   5     1105.86     1146.92     53.08 o 
  -3  12   5      160.33      162.09     30.00 o 
  -2  12   5      965.68      946.13     46.25 o 
  -1  12   5      145.33      128.63     28.60 o 
   0  12   5      963.13      902.77     43.38 o 
   1  12   5        9.66      -10.49     16.67 o 
   2  12   5     1199.58     1254.83     93.08 o 
   3  12   5       91.77      120.17     28.01 o 
   4  12   5     1047.50     1021.73     57.66 o 
   5  12   5      227.56      255.17     66.47 o 
   6  12   5      417.88      403.91     52.92 o 
 -10  13   5      170.97      178.19     48.83 o 
  -9  13   5      649.96      698.12     44.09 o 
  -8  13   5      140.28      138.29     53.32 o 
  -7  13   5      372.70      363.24     33.28 o 
  -6  13   5      800.43      857.46     52.32 o 
  -5  13   5      606.56      646.55     39.84 o 
  -4  13   5      390.04      394.94     31.74 o 
  -3  13   5      278.27      280.68     27.70 o 
  -2  13   5     1841.01     1833.14     73.37 o 
  -1  13   5      173.32      177.25     42.06 o 
   0  13   5      413.28      387.13     29.46 o 
   1  13   5       76.93      112.52     38.27 o 
   2  13   5      610.16      642.02     65.08 o 
   3  13   5        2.07      -19.04     35.18 o 
   4  13   5     1222.44     1347.12    104.64 o 
  -8  14   5       52.14       27.21     44.25 o 
  -7  14   5      596.24      662.70     76.29 o 
  -6  14   5      382.19      425.23     36.13 o 
  -5  14   5      506.14      535.57     37.32 o 
  -4  14   5      134.81      141.24     26.05 o 
  -3  14   5       97.20       67.25     23.28 o 
  -2  14   5     1323.21     1325.61     80.38 o 
  -1  14   5      244.80      264.44     28.02 o 
   0  14   5      801.71      923.67     46.84 o 
   1  14   5       27.16       22.22     35.78 o 
   2  14   5      503.49      465.02     61.09 o 
  -4  15   5      224.66      277.04     30.08 o 
  -3  15   5      109.55       83.11     24.62 o 
  -2  15   5      289.69      318.04     33.14 o 
  -2 -15   6      105.22       92.27     23.38 o 
  -1 -15   6      267.73      279.19     24.79 o 
   0 -15   6      198.23      195.57     22.02 o 
   1 -15   6      105.81       98.50     22.16 o 
   2 -15   6      278.53      256.83     27.99 o 
   3 -15   6      582.45      598.04     38.21 o 
   4 -15   6        7.44       13.16     20.78 o 
   5 -15   6      595.47      591.72     40.16 o 
   6 -15   6       29.77       27.44     24.21 o 
  -4 -14   6      776.66      847.74     46.15 o 
  -3 -14   6      497.03      488.27     34.36 o 
  -2 -14   6      729.94      698.16     40.63 o 
  -1 -14   6      899.14      879.77     38.39 o 
   0 -14   6      270.64      246.19     25.81 o 
   1 -14   6      390.55      377.64     26.32 o 
   2 -14   6      336.72      304.06     27.92 o 
   3 -14   6      990.74      989.88     49.70 o 
   4 -14   6      228.56      229.23     27.95 o 
   5 -14   6      677.23      720.65     42.33 o 
   6 -14   6        0.91      -26.08     28.90 o 
   7 -14   6      212.86      232.05     29.16 o 
   8 -14   6        8.68       10.43     22.64 o 
  -6 -13   6      457.70      402.03     57.21 o 
  -5 -13   6       91.98      121.79     45.45 o 
  -4 -13   6      564.42      531.81     35.34 o 
  -3 -13   6       37.76       49.73     20.04 o 
  -2 -13   6     1528.85     1581.52     65.89 o 
  -1 -13   6       72.59       43.36     18.10 o 
   0 -13   6      494.94      466.10     43.45 o 
   1 -13   6      409.83      309.07     23.07 o 
   2 -13   6      323.71      270.49     23.00 o 
   3 -13   6     1409.82     1382.77     96.72 o 
   4 -13   6      687.13      685.16     39.42 o 
   5 -13   6      327.79      367.94     30.10 o 
   6 -13   6       42.96       25.78     34.13 o 
   7 -13   6      708.96      750.76     42.70 o 
   8 -13   6        0.15        8.76     20.90 o 
   9 -13   6      596.80      607.53     40.18 o 
  10 -13   6       51.79       40.36     26.01 o 
  -8 -12   6      573.44      675.50     73.25 o 
  -7 -12   6        3.05       27.31     40.66 o 
  -6 -12   6      879.80      854.39     76.14 o 
  -5 -12   6      327.85      342.20     70.91 o 
  -4 -12   6      668.09      715.95     78.18 o 
  -3 -12   6       20.87       12.49     18.40 o 
  -2 -12   6      275.37      268.70     24.08 o 
  -1 -12   6      347.76      365.61     27.48 o 
   0 -12   6      982.43      897.69     36.52 o 
   1 -12   6      379.84      349.32     23.21 o 
   2 -12   6     1115.92     1045.87     43.50 o 
   3 -12   6     1289.75     1154.59     51.73 o 
   4 -12   6      456.31      422.56     29.69 o 
   5 -12   6      125.73      120.81     21.11 o 
   6 -12   6      456.71      464.22     31.37 o 
   7 -12   6      489.50      614.57     41.66 o 
   8 -12   6       18.73       15.25     19.74 o 
   9 -12   6     1052.72     1062.66    117.20 o 
  10 -12   6        0.82        1.98     21.57 o 
  11 -12   6      471.05      634.24     71.36 o 
  -9 -11   6      128.00      147.80     51.23 o 
  -8 -11   6      925.11      882.20     80.33 o 
  -7 -11   6        5.19       27.71     37.67 o 
  -6 -11   6     1624.91     1577.83    108.93 o 
  -5 -11   6       29.22       28.99     18.93 o 
  -4 -11   6     1946.98     1746.62     76.64 o 
  -3 -11   6        8.60       21.67     30.55 o 
  -2 -11   6     1288.07     1334.80     55.59 o 
  -1 -11   6      615.47      596.29     77.49 o 
   0 -11   6     1841.52     1639.67     53.38 o 
   1 -11   6      820.71      717.23     31.23 o 
   2 -11   6      814.05      806.96     33.35 o 
   3 -11   6     1029.10      874.45     35.02 o 
   4 -11   6      353.34      368.32     59.80 o 
   5 -11   6      982.90      892.65     59.10 o 
   6 -11   6      591.96      592.11     34.62 o 
   7 -11   6      444.19      484.38     32.89 o 
   8 -11   6       94.68       93.30     39.22 o 
   9 -11   6     1035.35      997.33     87.45 o 
  10 -11   6       36.62       21.63     30.65 o 
  11 -11   6      834.31      843.63     77.74 o 
 -10 -10   6      489.06      477.28     61.79 o 
  -9 -10   6      170.09      196.53     51.23 o 
  -8 -10   6      732.59      666.83     65.28 o 
  -7 -10   6      114.76       61.79     39.47 o 
  -6 -10   6     1766.34     1793.90     70.42 o 
  -5 -10   6      102.98       95.10     41.16 o 
  -4 -10   6     2283.03     2265.09     82.78 o 
  -3 -10   6      596.54      507.99     60.59 o 
  -2 -10   6     4070.34     4014.38    133.93 o 
  -1 -10   6        8.52      -11.57     14.86 o 
   0 -10   6     3477.88     3101.91    166.48 o 
   1 -10   6      812.46      688.77     29.48 o 
   2 -10   6     1345.04     1169.69     40.71 o 
   3 -10   6      424.03      397.41     21.89 o 
   4 -10   6      915.46      881.12     33.29 o 
   5 -10   6     1012.70      999.00     44.79 o 
   6 -10   6     1034.61      976.34     48.49 o 
   7 -10   6     1796.13     1747.40    137.03 o 
   8 -10   6      309.56      286.65     25.29 o 
   9 -10   6      953.86      998.22     65.13 o 
  10 -10   6       40.45       19.13     36.38 o 
  11 -10   6      877.59     1014.61     55.24 o 
  12 -10   6        1.15      -10.07     26.18 o 
 -11  -9   6      432.14      418.18     60.49 o 
 -10  -9   6     1307.22     1592.08    111.72 o 
  -9  -9   6      423.15      449.57     56.01 o 
  -8  -9   6      858.92      911.80     75.54 o 
  -7  -9   6      379.20      315.23     45.84 o 
  -6  -9   6     2621.40     2428.34     87.42 o 
  -5  -9   6        2.40       27.02     27.26 o 
  -4  -9   6     4297.50     4042.52    202.66 o 
  -3  -9   6      308.14      285.94     50.88 o 
  -2  -9   6     2229.78     1979.66     71.69 o 
  -1  -9   6        6.17       -7.08     27.01 o 
   0  -9   6     3293.71     2932.23     95.65 o 
   1  -9   6      543.43      501.07     28.17 o 
   2  -9   6     4421.32     3888.18    104.84 o 
   3  -9   6      508.01      451.49     22.05 o 
   4  -9   6     2151.89     2084.81     61.28 o 
   5  -9   6     1741.48     1721.16     52.76 o 
   6  -9   6     1636.88     1517.26     59.95 o 
   7  -9   6     2365.57     2272.90     66.93 o 
   8  -9   6      896.67      902.57     34.64 o 
   9  -9   6     1110.75     1192.60     42.49 o 
  10  -9   6       36.97       12.57     23.01 o 
  11  -9   6     1085.71     1100.66     56.65 o 
  12  -9   6        1.98       -9.12     40.76 o 
  13  -9   6      676.38      696.64     48.12 o 
 -11  -8   6     1277.27     1463.72    105.64 o 
 -10  -8   6      470.85      513.15     56.51 o 
  -9  -8   6      611.96      647.70     60.69 o 
  -8  -8   6      608.85      592.78     58.10 o 
  -7  -8   6      327.77      283.25     23.33 o 
  -6  -8   6     2553.05     2545.19     89.89 o 
  -5  -8   6       63.38       53.28     32.94 o 
  -4  -8   6     4728.58     4766.15    154.49 o 
  -3  -8   6      275.32      310.61     21.68 o 
  -2  -8   6     5143.35     4730.82    153.08 o 
  -1  -8   6      392.69      393.55     26.06 o 
   0  -8   6     2162.53     1776.67     53.48 o 
   1  -8   6       79.74       77.66     13.30 o 
   2  -8   6     2279.86     2014.31     59.85 o 
   3  -8   6      669.80      523.14     22.27 o 
   4  -8   6     3206.83     3055.64    116.15 o 
   5  -8   6     4660.27     4363.53     99.93 o 
   6  -8   6     2028.30     2076.53    123.78 o 
   7  -8   6      965.09      884.92     32.41 o 
   8  -8   6      166.00      167.56     20.98 o 
   9  -8   6     1126.33     1123.86     40.17 o 
  10  -8   6      718.63      755.44     44.46 o 
  11  -8   6     1213.55     1328.57    137.08 o 
  12  -8   6       57.16       51.03     25.65 o 
  13  -8   6      796.66      815.31     51.90 o 
 -12  -7   6      259.02      304.96     52.52 o 
 -11  -7   6     1483.94     1513.65    104.44 o 
 -10  -7   6      442.71      484.95     54.02 o 
  -9  -7   6     1400.57     1342.93     91.29 o 
  -8  -7   6     1426.39     1566.17     99.66 o 
  -7  -7   6      656.78      663.84     33.17 o 
  -6  -7   6     3796.13     3774.93    124.66 o 
  -5  -7   6      379.17      409.15     24.66 o 
  -4  -7   6      684.13      594.19     28.95 o 
  -3  -7   6       12.73       20.14     27.81 o 
  -2  -7   6     7556.51     6862.55    214.13 o 
  -1  -7   6      874.73      878.03     36.50 o 
   0  -7   6     6769.31     5849.49    272.32 o 
   1  -7   6      306.51      207.10     19.83 o 
   2  -7   6     3998.57     3699.96    129.86 o 
   3  -7   6      668.48      683.01     20.91 o 
   4  -7   6     1636.45     1455.12     37.50 o 
   5  -7   6     1896.86     1675.99     42.49 o 
   6  -7   6     4326.31     3895.51     97.02 o 
   7  -7   6     2115.82     1976.56     58.03 o 
   8  -7   6       73.60       52.36     13.06 o 
   9  -7   6     1380.91     1449.78    143.06 o 
  10  -7   6     2089.45     2063.83    110.52 o 
  11  -7   6     1193.11     1376.68     69.31 o 
  12  -7   6      142.86      112.31     26.38 o 
  13  -7   6      687.08      722.13     48.43 o 
  14  -7   6        2.43      -31.59     36.28 o 
 -13  -6   6      973.19     1022.32     84.71 o 
 -12  -6   6      143.37      214.07     46.34 o 
 -11  -6   6     1276.10     1308.05     92.68 o 
 -10  -6   6      263.09      293.00     44.95 o 
  -9  -6   6     1721.20     1778.45    110.62 o 
  -8  -6   6      877.09      925.65     68.17 o 
  -7  -6   6     1967.99     1828.99     66.27 o 
  -6  -6   6     3160.83     3090.06    102.55 o 
  -5  -6   6      895.15      811.12     34.63 o 
  -4  -6   6     2419.31     2365.75     80.46 o 
  -3  -6   6     1004.32     1164.72     44.16 o 
  -2  -6   6     4097.21     3619.83    117.09 o 
  -1  -6   6      282.90      312.74     18.59 o 
   0  -6   6     5031.19     4780.72    219.05 o 
   1  -6   6        7.36        0.85      8.29 o 
   2  -6   6     6116.33     5946.99    154.42 o 
   3  -6   6     2003.87     1933.21     46.57 o 
   4  -6   6      880.52      740.71     52.27 o 
   5  -6   6      165.80      168.40     26.56 o 
   6  -6   6     5051.75     4829.81    108.96 o 
   7  -6   6     1247.76     1093.53     50.73 o 
   8  -6   6      535.85      550.43     29.90 o 
   9  -6   6     3845.29     3391.57    224.39 o 
  10  -6   6     2548.67     2548.54     99.64 o 
  11  -6   6      712.71      714.26     43.86 o 
  12  -6   6      243.13      228.24     30.23 o 
  13  -6   6      887.95      857.91     52.73 o 
  14  -6   6       77.83       84.73     28.46 o 
 -13  -5   6     1251.60     1325.81     67.93 o 
 -12  -5   6      207.50      193.77     28.54 o 
 -11  -5   6     1631.85     1682.85    119.89 o 
 -10  -5   6     2069.28     2085.49     88.23 o 
  -9  -5   6     2287.56     2284.21     93.23 o 
  -8  -5   6     1721.06     1956.40     66.08 o 
  -7  -5   6     1072.58     1106.04     35.42 o 
  -6  -5   6     2088.97     2319.49     88.05 o 
  -5  -5   6     3078.51     3217.88    104.94 o 
  -4  -5   6     9080.39     9991.75    306.08 o 
  -3  -5   6     2364.57     2524.78     83.13 o 
  -2  -5   6     8414.09     8722.90    266.67 o 
  -1  -5   6        4.75       -0.65      6.34 o 
   0  -5   6     9604.12     9375.64    369.14 o 
   1  -5   6      598.83      575.82     17.06 o 
   2  -5   6    21426.48    21105.49   1343.33 o 
   3  -5   6     1589.46     1682.96     42.01 o 
   4  -5   6     1893.73     1566.11     38.66 o 
   5  -5   6      676.88      631.13     65.88 o 
   6  -5   6     4778.16     4635.70    104.67 o 
   7  -5   6     1511.81     1499.34     38.87 o 
   8  -5   6     2265.20     2203.62    138.43 o 
   9  -5   6     3372.78     3153.92    116.09 o 
  10  -5   6      758.71      644.27     39.10 o 
  11  -5   6     1097.46     1113.85     55.41 o 
  12  -5   6      186.95      164.27     35.63 o 
  13  -5   6      741.24      798.89     61.94 o 
  14  -5   6       67.58       83.83     28.86 o 
 -14  -4   6        2.25       20.33     40.46 o 
 -13  -4   6     1626.72     1644.60    109.83 o 
 -12  -4   6        1.18       33.29     29.20 o 
 -11  -4   6     1686.12     1734.48    114.06 o 
 -10  -4   6     1192.37     1181.00     54.25 o 
  -9  -4   6     4418.64     4436.09    154.83 o 
  -8  -4   6     3431.87     3423.21     92.20 o 
  -7  -4   6     1813.56     1879.27     54.15 o 
  -6  -4   6     1426.66     1447.37     44.80 o 
  -5  -4   6     3470.90     3731.46    119.55 o 
  -4  -4   6     7726.03     8470.57    260.18 o 
  -3  -4   6     4895.83     5523.81    172.02 o 
  -2  -4   6     7845.10     8313.64    207.30 o 
  -1  -4   6       67.52       61.04      9.57 o 
   0  -4   6     9516.55     9906.28    336.11 o 
   1  -4   6     2026.23     1750.34     92.34 o 
   2  -4   6    15445.14    16597.86    627.61 o 
   3  -4   6      471.88      523.89     15.89 o 
   4  -4   6     9682.50     9711.54    210.84 o 
   5  -4   6      148.13      141.67     18.14 o 
   6  -4   6     6837.94     6693.75    147.58 o 
   7  -4   6     1455.45     1291.45     33.78 o 
   8  -4   6     1607.99     1641.19     59.30 o 
   9  -4   6     1088.52      995.82     78.43 o 
  10  -4   6      654.86      663.50     40.51 o 
  11  -4   6     1694.54     1459.82     65.88 o 
  12  -4   6      553.96      507.49     38.23 o 
  13  -4   6      515.00      520.14     40.40 o 
  14  -4   6      153.72      157.26     30.37 o 
 -14  -3   6       64.33       59.10     36.77 o 
 -13  -3   6     1978.06     2055.72     98.86 o 
 -12  -3   6        7.42      -20.68     20.68 o 
 -11  -3   6     1221.34     1177.30     55.65 o 
 -10  -3   6        5.18      -17.50     17.50 o 
  -9  -3   6     3436.60     3307.57     90.79 o 
  -8  -3   6     3339.85     3408.49     92.03 o 
  -7  -3   6     2310.21     2393.26     80.03 o 
  -6  -3   6      858.65      844.03     33.98 o 
  -5  -3   6     1386.23     1341.04     47.04 o 
  -4  -3   6     7787.27     9006.65    233.41 o 
  -3  -3   6     2108.90     2290.41     60.52 o 
  -2  -3   6    14796.08    16677.64    357.86 o 
  -1  -3   6     5306.37     5950.62    129.96 o 
   0  -3   6    19095.46    19402.01    415.52 o 
   1  -3   6      386.13      424.29     12.91 o 
   2  -3   6    10462.99     9326.41    201.63 o 
   3  -3   6      858.22      950.61     24.38 o 
   4  -3   6    12143.28    11536.52    246.44 o 
   5  -3   6      382.29      418.60     14.10 o 
   6  -3   6     5397.14     5155.97    114.81 o 
   7  -3   6     1533.64     1644.05     41.06 o 
   8  -3   6     2283.24     2156.96     64.62 o 
   9  -3   6      679.17      637.20     27.55 o 
  10  -3   6     1113.43     1051.60     51.48 o 
  11  -3   6     1009.69     1011.34     51.75 o 
  12  -3   6     1494.45     1520.55     88.60 o 
  13  -3   6      677.51      614.81     43.07 o 
  14  -3   6      119.48      133.12     28.92 o 
 -14  -2   6      359.13      437.62     38.83 o 
 -13  -2   6     1734.39     1629.00     73.89 o 
 -12  -2   6        0.85       14.15     39.81 o 
 -11  -2   6     1986.82     2069.27     83.69 o 
 -10  -2   6        6.92      -10.08     20.78 o 
  -9  -2   6     5476.51     5716.85    125.44 o 
  -8  -2   6     1018.87     1225.63     46.84 o 
  -7  -2   6     9952.73    10979.64    335.46 o 
  -6  -2   6     1144.52     1140.72     42.06 o 
  -5  -2   6     2632.66     2972.29     95.48 o 
  -4  -2   6     7288.02     7895.54    240.98 o 
  -3  -2   6     4293.56     4997.86    109.99 o 
  -2  -2   6     4918.21     5446.97    119.22 o 
  -1  -2   6      879.01      953.61     23.65 o 
   0  -2   6      258.79      292.35     27.11 o 
   1  -2   6     1792.65     2071.77     47.15 o 
   2  -2   6    17295.39    18417.04    393.04 o 
   3  -2   6      193.87      201.06      9.82 o 
   4  -2   6     5178.25     5445.15    119.67 o 
   5  -2   6       76.35       41.79     20.33 o 
   6  -2   6     7989.71     7513.26    164.09 o 
   7  -2   6     2078.39     2091.41     61.20 o 
   8  -2   6     6189.60     5559.71    150.95 o 
   9  -2   6      563.01      493.31     28.90 o 
  10  -2   6     1168.40     1077.20     77.04 o 
  11  -2   6      721.98      778.43     44.07 o 
  12  -2   6     1308.26     1238.07     60.59 o 
  13  -2   6     1116.70     1102.60     58.59 o 
  14  -2   6      189.93      170.17     30.30 o 
 -15  -1   6     1371.81     1207.39     91.49 o 
 -14  -1   6      240.77      218.35     30.38 o 
 -13  -1   6     2127.85     2218.06     91.84 o 
 -12  -1   6        0.58       54.74     21.92 o 
 -11  -1   6     4997.51     4901.63    173.17 o 
 -10  -1   6      254.68      246.11     20.53 o 
  -9  -1   6     3894.54     3940.68    127.99 o 
  -8  -1   6       57.71       22.99     13.33 o 
  -7  -1   6     6476.15     7160.85    175.34 o 
  -6  -1   6     4507.63     4898.13    153.28 o 
  -5  -1   6     7642.29     8333.35    255.53 o 
  -4  -1   6     3208.42     3608.22     93.18 o 
  -3  -1   6    12837.07    16014.42    343.38 o 
  -2  -1   6    13840.24    17340.59    371.18 o 
  -1  -1   6    11079.24    13736.68    530.30 o 
   0  -1   6    19210.73    21234.65    506.56 o 
   1  -1   6      620.76      671.43     17.32 o 
   2  -1   6    26819.79    28931.53    615.22 o 
   3  -1   6      355.13      307.82     16.15 o 
   4  -1   6    12114.67    12441.21    267.37 o 
   5  -1   6      454.94      361.75     11.97 o 
   6  -1   6     3382.01     3201.64     72.64 o 
   7  -1   6      318.06      317.67     17.70 o 
   8  -1   6     4753.40     4550.24    125.88 o 
   9  -1   6      992.45      912.51     34.73 o 
  10  -1   6     2281.10     2117.47     66.57 o 
  11  -1   6     1391.57     1185.46     56.81 o 
  12  -1   6     1481.55     1415.83     66.38 o 
  13  -1   6      670.27      661.08     44.08 o 
  14  -1   6      315.79      310.57     43.25 o 
 -15   0   6     1067.30     1105.78     61.83 o 
 -14   0   6      176.22      186.22     29.13 o 
 -13   0   6     1784.31     1757.39     77.16 o 
 -12   0   6      185.18      174.42     39.71 o 
 -11   0   6     6296.54     6128.13    211.97 o 
 -10   0   6       17.88      -13.31     13.31 o 
  -9   0   6     2935.59     2870.03     95.83 o 
  -8   0   6      731.76      727.03     32.08 o 
  -7   0   6    10474.79    11733.83    358.13 o 
  -6   0   6     3313.25     3639.38    116.50 o 
  -5   0   6     5720.85     6364.31    135.61 o 
  -4   0   6     7209.51     7985.39    173.73 o 
  -3   0   6    21298.03    27993.41    596.69 o 
  -2   0   6     5154.90     6034.76    151.16 o 
  -1   0   6     1116.30     1363.61     36.13 o 
   0   0   6    13788.69    15238.19    326.86 o 
   1   0   6     7802.79     8095.39    173.51 o 
   2   0   6    12518.03    12147.25    260.73 o 
   3   0   6       11.69       -4.20      4.20 o 
   4   0   6    13033.86    12754.77    490.28 o 
   5   0   6     4124.43     4250.52    184.07 o 
   6   0   6     6930.73     6452.52    171.97 o 
   7   0   6       21.79        7.84     10.65 o 
   8   0   6     1640.99     1541.78     49.71 o 
   9   0   6      604.57      622.56     27.51 o 
  10   0   6     2680.07     2506.04     92.54 o 
  11   0   6      619.61      655.41     31.42 o 
  12   0   6     1362.13     1367.16     64.51 o 
  13   0   6      632.53      582.01     41.09 o 
  14   0   6      406.45      320.80     36.07 o 
 -15   1   6      453.22      468.17     40.45 o 
 -14   1   6      159.42      151.24     34.23 o 
 -13   1   6     1425.97     1387.80     66.10 o 
 -12   1   6      434.32      353.05     31.23 o 
 -11   1   6     2018.77     2089.36     85.26 o 
 -10   1   6       60.52       21.17     14.41 o 
  -9   1   6      446.78      490.37     26.05 o 
  -8   1   6      685.64      639.21     36.53 o 
  -7   1   6    11106.21    11824.92    362.66 o 
  -6   1   6      947.39     1102.91     32.72 o 
  -5   1   6     6986.84     7993.93    201.35 o 
  -4   1   6      647.93      590.79     17.00 o 
  -3   1   6    30943.96    38015.23    809.82 o 
  -2   1   6     6170.06     7034.09    152.47 o 
  -1   1   6      423.40      370.22     11.09 o 
   0   1   6     2924.76     3292.27     72.63 o 
   1   1   6     5749.71     6019.36    130.93 o 
   2   1   6    10054.39     9772.52    210.06 o 
   3   1   6     1582.18     1542.84     36.14 o 
   4   1   6     6206.32     5817.98    153.72 o 
   5   1   6       12.03       28.82     13.60 o 
   6   1   6    10234.17    10560.99    296.59 o 
   7   1   6      166.42      154.78     14.68 o 
   8   1   6     2208.63     1978.38     60.78 o 
   9   1   6      134.04      120.40     16.69 o 
  10   1   6     2601.55     2527.07     77.68 o 
  11   1   6      259.13      208.86     20.61 o 
  12   1   6      962.19      914.41     39.62 o 
  13   1   6      306.12      282.18     60.89 o 
  14   1   6      374.54      321.03     36.11 o 
 -15   2   6      260.34      229.31     32.87 o 
 -14   2   6      551.96      559.75     42.56 o 
 -13   2   6     2413.73     2328.75     97.21 o 
 -12   2   6      341.55      328.37     30.94 o 
 -11   2   6     3452.56     3505.09     97.99 o 
 -10   2   6      190.70      177.42     18.13 o 
  -9   2   6     2938.64     2831.05     95.28 o 
  -8   2   6       36.29       20.40     12.76 o 
  -7   2   6     9591.75    10289.49    259.07 o 
  -6   2   6     1546.29     1557.12     43.46 o 
  -5   2   6     7216.86     8031.59    201.88 o 
  -4   2   6     2618.16     3092.44     69.73 o 
  -3   2   6    13401.85    15392.16    330.38 o 
  -2   2   6     2625.45     2623.43     59.11 o 
  -1   2   6     5839.10     5962.43    163.19 o 
   0   2   6     9859.43     9831.31    211.70 o 
   1   2   6    11110.10    11113.18    240.04 o 
   2   2   6    15709.09    16631.39    651.43 o 
   3   2   6     5829.61     5753.50    125.58 o 
   4   2   6     7343.77     6759.30    177.70 o 
   5   2   6      716.83      618.55     23.76 o 
   6   2   6    10421.79    10330.63    271.86 o 
   7   2   6      466.21      459.51     30.60 o 
   8   2   6     6403.01     6055.50    165.29 o 
   9   2   6       93.47       57.98     15.35 o 
  10   2   6     4676.18     4467.21    127.12 o 
  11   2   6      508.59      497.91     39.67 o 
  12   2   6     1045.22     1010.96     42.13 o 
  13   2   6      432.22      408.22     36.91 o 
 -15   3   6      152.20      143.90     29.73 o 
 -14   3   6      978.39      954.67     55.81 o 
 -13   3   6     1758.34     1666.83     76.18 o 
 -12   3   6      658.07      628.37     41.26 o 
 -11   3   6     2005.93     1925.03     71.13 o 
 -10   3   6      490.33      513.06     32.34 o 
  -9   3   6     4360.30     4185.88    136.37 o 
  -8   3   6      927.51      988.82     40.23 o 
  -7   3   6     4558.57     4577.72    174.26 o 
  -6   3   6        8.16       28.99     10.70 o 
  -5   3   6    12891.22    14403.14    436.60 o 
  -4   3   6     6011.94     6029.98    132.41 o 
  -3   3   6    17321.49    19919.29    423.74 o 
  -2   3   6     2356.78     2495.01     65.53 o 
  -1   3   6    20018.68    22885.38    490.24 o 
   0   3   6     2312.78     2421.33     55.11 o 
   1   3   6     2430.83     2406.14     55.12 o 
   2   3   6     2289.50     2147.27     49.68 o 
   3   3   6     5019.91     4542.07    133.30 o 
   4   3   6     6488.28     6219.60    125.05 o 
   5   3   6      593.49      547.79     23.07 o 
   6   3   6     6567.11     6457.82    172.51 o 
   7   3   6      165.62      148.95     15.43 o 
   8   3   6     2442.43     2396.11     72.81 o 
   9   3   6      141.65      110.06     18.39 o 
  10   3   6     3143.94     3055.29     92.00 o 
  11   3   6      228.95      226.02     22.18 o 
  12   3   6     1135.79     1122.73     45.86 o 
  13   3   6      178.57      155.98     23.48 o 
 -15   4   6      385.93      445.34     40.25 o 
 -14   4   6      399.78      441.23     44.40 o 
 -13   4   6     1592.65     1498.69     71.23 o 
 -12   4   6      602.58      627.54     48.53 o 
 -11   4   6     1699.93     1738.66     66.24 o 
 -10   4   6       14.67       37.87     16.25 o 
  -9   4   6     7394.73     7360.86    230.71 o 
  -8   4   6       78.00      109.05     52.47 o 
  -7   4   6     5137.35     5156.86    168.63 o 
  -6   4   6       87.69      104.74     27.95 o 
  -5   4   6     8569.78     8510.37    261.84 o 
  -4   4   6        4.70       -6.21      6.21 o 
  -3   4   6     7403.55     7872.54    171.24 o 
  -2   4   6     4571.01     4774.45    105.86 o 
  -1   4   6    24366.66    26799.83    573.71 o 
   0   4   6    10441.83    10870.12    235.01 o 
   1   4   6     7422.18     6654.76    145.48 o 
   2   4   6     6436.47     6229.11    137.01 o 
   3   4   6     1136.01      917.73     24.70 o 
   4   4   6     5568.71     5368.23    144.68 o 
   5   4   6     2198.29     2136.93     74.15 o 
   6   4   6     5905.08     5763.45    137.82 o 
   7   4   6     1565.77     1456.93     42.37 o 
   8   4   6     1484.31     1463.46     43.76 o 
   9   4   6       65.35       62.58     14.89 o 
  10   4   6     1966.37     1983.82     57.76 o 
  11   4   6       59.09       45.40     15.85 o 
  12   4   6      872.58      824.80     34.38 o 
  13   4   6       67.22      114.61     37.77 o 
 -15   5   6      185.23      202.41     47.94 o 
 -14   5   6      502.91      503.96     41.90 o 
 -13   5   6     1921.57     1915.86     85.33 o 
 -12   5   6     1551.61     1412.08     49.82 o 
 -11   5   6     1362.31     1296.19     93.28 o 
 -10   5   6      336.63      351.20     34.83 o 
  -9   5   6     6664.41     6463.31    205.70 o 
  -8   5   6      187.71      180.09     22.92 o 
  -7   5   6     7590.74     7670.13    239.68 o 
  -6   5   6        3.17        8.87     30.99 o 
  -5   5   6     7032.22     7334.56    227.17 o 
  -4   5   6     2079.11     1996.39     51.87 o 
  -3   5   6     4406.75     4686.09    104.61 o 
  -2   5   6      762.19      744.58     23.17 o 
  -1   5   6     7977.04     8352.94    182.64 o 
   0   5   6      254.61      224.80     10.82 o 
   1   5   6     4485.57     4438.35     99.78 o 
   2   5   6     2910.25     2619.84     78.38 o 
   3   5   6     1261.00     1129.04     30.01 o 
   4   5   6     2984.62     2856.68     81.53 o 
   5   5   6     3405.57     3259.70    106.94 o 
   6   5   6     2768.75     2726.90     80.10 o 
   7   5   6       10.08        6.50     13.62 o 
   8   5   6     4736.56     4615.39    130.45 o 
   9   5   6       29.27        2.73     15.87 o 
  10   5   6     1981.31     2020.25    130.21 o 
  11   5   6       43.27       34.79     36.97 o 
  12   5   6     1239.93     1283.77     53.85 o 
 -14   6   6      637.17      681.55     48.68 o 
 -13   6   6      728.64      642.95     44.21 o 
 -12   6   6     1661.59     1726.18     58.36 o 
 -11   6   6     1957.53     1903.63     72.79 o 
 -10   6   6     1206.24     1200.02     74.75 o 
  -9   6   6     2626.02     2391.34     84.75 o 
  -8   6   6      600.02      606.65     31.07 o 
  -7   6   6     6894.56     6870.41    216.32 o 
  -6   6   6     1084.34     1045.59     42.45 o 
  -5   6   6     8456.68     8250.68    254.70 o 
  -4   6   6       40.36       13.57      9.02 o 
  -3   6   6     6851.22     6291.61    139.95 o 
  -2   6   6     1296.85     1207.94     42.21 o 
  -1   6   6     2654.31     2407.29     57.45 o 
   0   6   6     1752.17     1624.91     40.93 o 
   1   6   6     6436.60     5778.92    132.90 o 
   2   6   6     3799.47     3686.64    122.48 o 
   3   6   6     6685.00     6411.91    161.70 o 
   4   6   6     1198.41     1114.88     38.50 o 
   5   6   6      509.66      481.39     23.46 o 
   6   6   6     2040.47     2020.69     63.12 o 
   7   6   6     1377.53     1330.67     46.81 o 
   8   6   6     2634.46     2607.25    102.08 o 
   9   6   6      665.85      628.02     41.04 o 
  10   6   6     1693.48     1719.91    115.61 o 
  11   6   6        0.39      -12.46     28.20 o 
 -14   7   6      514.86      537.63     43.97 o 
 -13   7   6      227.70      208.21     29.62 o 
 -12   7   6      808.69      865.38     37.36 o 
 -11   7   6      921.01      819.14     41.57 o 
 -10   7   6     1625.75     1578.54     62.60 o 
  -9   7   6      217.96      230.84     21.57 o 
  -8   7   6     1243.81     1185.84     49.38 o 
  -7   7   6     2502.45     2367.80     83.91 o 
  -6   7   6      783.74      876.92     38.91 o 
  -5   7   6     4402.97     4383.99    142.62 o 
  -4   7   6      903.11      915.69     31.88 o 
  -3   7   6     3345.47     3341.89     77.87 o 
  -2   7   6      726.27      648.04     21.38 o 
  -1   7   6     3054.95     2765.73    122.78 o 
   0   7   6      263.40      258.03     13.65 o 
   1   7   6     4261.11     4222.43     96.59 o 
   2   7   6     2852.86     2819.59    125.37 o 
   3   7   6     5553.24     5407.60    147.86 o 
   4   7   6     1001.69     1041.63     49.08 o 
   5   7   6      629.04      527.24     33.64 o 
   6   7   6     4073.45     4019.61    146.21 o 
   7   7   6      471.90      401.97     32.10 o 
   8   7   6     2247.15     2284.17     93.96 o 
   9   7   6      486.79      454.52     41.01 o 
  10   7   6     1234.98     1272.50     64.63 o 
  11   7   6       13.92        6.95     25.67 o 
 -14   8   6      937.91     1011.86     60.22 o 
 -13   8   6      396.32      384.60     26.97 o 
 -12   8   6      479.57      532.30     29.44 o 
 -11   8   6      417.90      365.18     32.19 o 
 -10   8   6      997.30     1053.05     48.94 o 
  -9   8   6      367.84      303.17     37.47 o 
  -8   8   6      850.21      867.18     41.32 o 
  -7   8   6     2463.68     2341.82     84.55 o 
  -6   8   6     1250.93     1257.30     51.75 o 
  -5   8   6     2680.54     2526.37     88.79 o 
  -4   8   6       56.86       45.00     15.05 o 
  -3   8   6     2398.97     2291.82     56.44 o 
  -2   8   6       13.47       -2.87      9.50 o 
  -1   8   6     6340.73     6210.89    140.10 o 
   0   8   6       33.72       26.94     10.15 o 
   1   8   6     4931.18     4512.08    127.57 o 
   2   8   6     2686.75     2605.48     74.08 o 
   3   8   6     1605.83     1645.49     69.12 o 
   4   8   6      588.07      587.30     36.83 o 
   5   8   6     1287.94     1250.98     59.22 o 
   6   8   6     1621.36     1672.06     73.01 o 
   7   8   6     1165.15      956.09     51.48 o 
   8   8   6     1974.45     2016.77     86.89 o 
   9   8   6      222.68      235.77     30.82 o 
  10   8   6     1324.13     1395.98     83.72 o 
 -13   9   6       69.01       55.74     19.41 o 
 -12   9   6      696.41      747.96     35.80 o 
 -11   9   6      589.16      576.20     30.82 o 
 -10   9   6      762.74      839.85     43.77 o 
  -9   9   6     1625.94     1597.92     65.17 o 
  -8   9   6     1601.45     1717.54     67.67 o 
  -7   9   6     3237.13     3217.46    112.52 o 
  -6   9   6     1588.83     1559.75     62.06 o 
  -5   9   6     2949.42     3032.90    105.43 o 
  -4   9   6      175.89      156.35     20.16 o 
  -3   9   6     3849.53     3543.00    120.06 o 
  -2   9   6       16.02       -1.06     26.61 o 
  -1   9   6     2729.90     2591.99     74.32 o 
   0   9   6       55.71       44.71     13.80 o 
   1   9   6     7583.81     7388.73    192.34 o 
   2   9   6     2449.37     2247.45     66.37 o 
   3   9   6     2356.57     2113.88    120.94 o 
   4   9   6      737.27      836.53     47.84 o 
   5   9   6      872.40      930.80     50.73 o 
   6   9   6     1135.80     1119.82     57.62 o 
   7   9   6     1226.32     1316.99     64.81 o 
   8   9   6      838.83      825.97     61.74 o 
   9   9   6      298.77      343.59     40.36 o 
 -12  10   6      642.94      722.78     53.47 o 
 -11  10   6      230.92      220.68     26.96 o 
 -10  10   6      888.52      914.31     47.41 o 
  -9  10   6      884.34      881.16     63.58 o 
  -8  10   6      493.31      497.84     69.66 o 
  -7  10   6     1202.23     1214.63     54.07 o 
  -6  10   6      124.94      131.29     20.99 o 
  -5  10   6     1295.31     1337.02     56.50 o 
  -4  10   6      617.55      576.92     34.20 o 
  -3  10   6     5082.32     5069.72    167.81 o 
  -2  10   6       40.69       64.01     18.17 o 
  -1  10   6     2081.13     2110.94     63.93 o 
   0  10   6       32.96       -0.74     13.70 o 
   1  10   6     3796.95     3653.27    101.95 o 
   2  10   6      702.54      674.78     41.41 o 
   3  10   6     3282.27     3139.50    120.16 o 
   4  10   6       80.43       59.87     23.61 o 
   5  10   6     1356.86     1135.16    114.71 o 
   6  10   6      560.14      579.83     42.85 o 
   7  10   6      311.03      253.68     32.46 o 
   8  10   6      298.20      369.00     38.16 o 
 -12  11   6      301.40      299.22     33.16 o 
 -11  11   6       66.20       55.26     24.06 o 
 -10  11   6      939.63     1061.84     53.23 o 
  -9  11   6      918.03      919.81     48.59 o 
  -8  11   6      366.03      391.52     31.41 o 
  -7  11   6     1580.23     1625.77     68.16 o 
  -6  11   6       30.19       42.35     20.36 o 
  -5  11   6     1258.80     1308.13     57.41 o 
  -4  11   6      372.04      383.72     29.54 o 
  -3  11   6     2834.75     2770.89    100.24 o 
  -2  11   6      193.60      133.07     21.42 o 
  -1  11   6     2054.78     1889.91    136.44 o 
   0  11   6       82.66       76.77     16.15 o 
   1  11   6     1955.65     1913.11     60.21 o 
   2  11   6        0.79      -18.35     30.89 o 
   3  11   6     1590.13     1684.38     75.95 o 
   4  11   6       82.85       63.21     24.23 o 
   5  11   6     1990.65     2149.18     93.34 o 
   6  11   6      493.68      499.86     41.62 o 
   7  11   6      787.25      906.37     55.96 o 
 -11  12   6        3.92      -20.76     25.96 o 
 -10  12   6      461.76      500.95     37.92 o 
  -9  12   6       25.80        8.74     23.32 o 
  -8  12   6      437.14      465.37     35.56 o 
  -7  12   6     1014.39      973.32     50.33 o 
  -6  12   6      640.34      610.22     39.05 o 
  -5  12   6      549.86      539.28     35.54 o 
  -4  12   6      759.48      803.18     43.58 o 
  -3  12   6     1019.62     1090.11     51.49 o 
  -2  12   6      209.03      177.92     31.59 o 
  -1  12   6     1395.97     1483.93     62.12 o 
   0  12   6      146.60      121.73     20.18 o 
   1  12   6      769.39      840.13     48.49 o 
   2  12   6        0.07      -13.56     60.49 o 
   3  12   6     1073.67     1029.37     76.44 o 
   4  12   6        5.13        0.75     24.28 o 
   5  12   6     1267.66     1277.93     67.28 o 
   6  12   6       38.87        0.80     27.53 o 
  -9  13   6        7.57       -5.16     22.56 o 
  -8  13   6      456.10      466.62     37.23 o 
  -7  13   6      311.92      378.54     34.45 o 
  -6  13   6     1143.58     1235.72     59.62 o 
  -5  13   6      338.21      358.21     31.03 o 
  -4  13   6      678.27      655.10     40.15 o 
  -3  13   6      464.11      459.30     39.71 o 
  -2  13   6      255.56      284.62     27.79 o 
  -1  13   6     1349.39     1415.80     60.87 o 
   0  13   6      298.80      268.54     66.08 o 
   1  13   6      792.57      791.01     71.36 o 
   2  13   6       52.99       19.13     35.98 o 
   3  13   6      837.68      970.10     84.81 o 
   4  13   6      121.31      149.19     48.04 o 
  -7  14   6      230.18      202.52     34.83 o 
  -6  14   6      669.68      712.15     45.63 o 
  -5  14   6      452.21      475.78     35.97 o 
  -4  14   6      230.21      227.66     41.61 o 
  -3  14   6      433.27      454.64     35.19 o 
  -2  14   6      341.83      348.35     30.77 o 
  -1  14   6      802.79      804.32     44.27 o 
   0  14   6      148.16      127.67     40.46 o 
   1  14   6      646.47      764.10     72.65 o 
   2  14   6      102.83       86.80     40.16 o 
  -2 -15   7      381.54      362.61     27.55 o 
  -1 -15   7      530.49      523.88     31.58 o 
   0 -15   7      300.16      280.24     24.86 o 
   1 -15   7      455.78      410.04     32.12 o 
   2 -15   7      573.66      575.09     50.93 o 
   3 -15   7      202.96      185.86     34.08 o 
   4 -15   7      518.10      566.66     38.31 o 
   5 -15   7       26.95       16.03     22.24 o 
   6 -15   7      545.88      535.98     69.07 o 
  -4 -14   7       79.70       67.97     22.99 o 
  -3 -14   7      525.56      544.97     37.13 o 
  -2 -14   7      232.65      226.70     23.39 o 
  -1 -14   7      437.60      409.89     27.27 o 
   0 -14   7       18.58        2.68     17.74 o 
   1 -14   7      283.03      218.66     22.34 o 
   2 -14   7      572.09      505.66     34.02 o 
   3 -14   7      282.53      272.93     27.76 o 
   4 -14   7      489.83      467.16     34.14 o 
   5 -14   7       85.34       88.29     22.12 o 
   6 -14   7      160.04      146.69     25.32 o 
   7 -14   7        2.49       21.31     22.04 o 
   8 -14   7      314.85      306.43     46.14 o 
  -6 -13   7        4.48      -22.92     42.06 o 
  -5 -13   7      219.15      271.04     28.19 o 
  -4 -13   7       84.84       60.84     21.92 o 
  -3 -13   7     1023.75     1082.23     51.77 o 
  -2 -13   7      249.06      248.05     25.36 o 
  -1 -13   7      398.02      343.96     23.78 o 
   0 -13   7      683.95      653.74     32.04 o 
   1 -13   7      680.43      641.30     31.85 o 
   2 -13   7      853.77      831.15     36.59 o 
   3 -13   7      186.17      175.71     32.59 o 
   4 -13   7      382.14      378.91     29.92 o 
   5 -13   7      340.42      356.99     29.31 o 
   6 -13   7      527.46      606.76     37.35 o 
   7 -13   7       26.23        4.85     24.12 o 
   8 -13   7      578.05      603.70     38.50 o 
   9 -13   7       60.11       67.88     23.94 o 
  -7 -12   7      959.77     1010.26     88.30 o 
  -6 -12   7       38.21       24.32     42.36 o 
  -5 -12   7      642.92      621.07     50.03 o 
  -4 -12   7       20.82      -14.15     36.92 o 
  -3 -12   7      687.62      711.03     38.54 o 
  -2 -12   7       17.77       -4.94     16.06 o 
  -1 -12   7     1474.38     1358.62     47.89 o 
   0 -12   7      434.15      327.50     22.97 o 
   1 -12   7     1519.47     1471.41     51.16 o 
   2 -12   7      727.72      639.29     30.69 o 
   3 -12   7      656.47      632.88     30.49 o 
   4 -12   7      374.76      329.56     26.79 o 
   5 -12   7      612.86      573.07     46.14 o 
   6 -12   7      756.78      743.69     40.12 o 
   7 -12   7      171.39      157.48     22.58 o 
   8 -12   7     1099.35     1152.79     53.89 o 
   9 -12   7       19.65       26.61     21.57 o 
  10 -12   7      690.95      766.09     74.85 o 
  -9 -11   7      711.20      843.73     82.12 o 
  -8 -11   7       32.95       49.23     43.35 o 
  -7 -11   7     1053.29     1135.24     90.19 o 
  -6 -11   7      133.19      132.74     31.09 o 
  -5 -11   7     1621.50     1655.67     67.26 o 
  -4 -11   7       43.15       30.77     19.18 o 
  -3 -11   7     1112.67     1110.27     60.10 o 
  -2 -11   7       64.51       43.73     17.29 o 
  -1 -11   7     1897.27     1588.78    107.14 o 
   0 -11   7      665.32      567.40     28.05 o 
   1 -11   7     1654.21     1568.36     77.44 o 
   2 -11   7      133.66      107.38     16.20 o 
   3 -11   7     1246.54     1198.21     42.97 o 
   4 -11   7     1212.83     1181.53     51.36 o 
   5 -11   7      826.24      778.31     39.23 o 
   6 -11   7     1065.01     1128.29     51.13 o 
   7 -11   7      107.60      112.52     20.51 o 
   8 -11   7     1146.50     1215.82     54.41 o 
   9 -11   7       72.21       82.23     21.85 o 
  10 -11   7      928.11      867.25     77.14 o 
  11 -11   7        9.44       21.13     40.06 o 
 -10 -10   7      437.99      391.67     58.10 o 
  -9 -10   7     1113.65     1362.27    102.25 o 
  -8 -10   7      262.74      265.40     49.83 o 
  -7 -10   7     1238.40     1241.38     91.09 o 
  -6 -10   7      432.56      346.60     28.05 o 
  -5 -10   7     2637.33     2489.23     90.67 o 
  -4 -10   7      216.85      184.59     31.89 o 
  -3 -10   7     2861.89     2655.75    161.00 o 
  -2 -10   7        0.29        5.36     14.92 o 
  -1 -10   7     2684.81     2520.39     74.49 o 
   0 -10   7     1330.83     1189.35     42.26 o 
   1 -10   7      969.66      876.23     94.38 o 
   2 -10   7      262.80      200.50     16.81 o 
   3 -10   7     2421.70     2204.51     65.69 o 
   4 -10   7     1276.56     1159.30     47.39 o 
   5 -10   7     1387.54     1247.93     85.06 o 
   6 -10   7     2344.22     2302.35     83.88 o 
   7 -10   7       93.96      119.17     19.09 o 
   8 -10   7      941.04      916.35     43.98 o 
   9 -10   7      300.00      291.42     26.63 o 
  10 -10   7      815.47      905.82     76.14 o 
  11 -10   7       43.13       38.77     39.07 o 
  12 -10   7      740.01      798.25     50.20 o 
 -11  -9   7      354.62      339.35     53.72 o 
 -10  -9   7      374.08      385.39     54.12 o 
  -9  -9   7      381.63      353.90     52.72 o 
  -8  -9   7      326.92      329.88     48.44 o 
  -7  -9   7      344.90      389.28     48.63 o 
  -6  -9   7      558.35      516.25     31.44 o 
  -5  -9   7     4143.76     4130.09    137.76 o 
  -4  -9   7      211.92      209.24     31.64 o 
  -3  -9   7     3096.74     2956.72    102.03 o 
  -2  -9   7      437.24      415.91     52.97 o 
  -1  -9   7     3330.14     3007.35    148.84 o 
   0  -9   7      427.61      395.23     21.52 o 
   1  -9   7     1719.33     1514.83     48.14 o 
   2  -9   7      188.92      189.11     33.49 o 
   3  -9   7     3961.27     3724.74    102.15 o 
   4  -9   7      858.80      780.49     30.17 o 
   5  -9   7     2559.39     2421.17     74.20 o 
   6  -9   7     1383.90     1270.70     51.77 o 
   7  -9   7      451.01      429.85     22.50 o 
   8  -9   7     1173.95     1125.70     39.81 o 
   9  -9   7      400.96      422.10     42.41 o 
  10  -9   7      910.43      934.57     50.31 o 
  11  -9   7      111.34      150.10     35.38 o 
  12  -9   7      877.16      956.42     54.96 o 
  13  -9   7        2.98      -10.56     26.63 o 
 -11  -8   7      617.47      708.69     68.17 o 
 -10  -8   7      776.84      623.18     63.78 o 
  -9  -8   7      623.61      664.14     61.79 o 
  -8  -8   7      663.13      596.97     55.91 o 
  -7  -8   7      695.13      689.38     41.51 o 
  -6  -8   7      494.04      431.75     51.82 o 
  -5  -8   7     6067.23     6010.52    192.32 o 
  -4  -8   7      213.93      165.10     19.04 o 
  -3  -8   7     4745.82     4412.95    143.60 o 
  -2  -8   7        2.22        4.69     20.58 o 
  -1  -8   7     3322.26     3136.66    151.53 o 
   0  -8   7        1.44       -2.72     23.47 o 
   1  -8   7     6747.24     6511.05    169.32 o 
   2  -8   7      129.29       66.63     11.86 o 
   3  -8   7     3207.56     3009.22     83.06 o 
   4  -8   7     2020.39     1735.03     44.12 o 
   5  -8   7     3450.40     3247.68     76.76 o 
   6  -8   7     1851.26     1770.93     45.79 o 
   7  -8   7     2102.14     2102.00     61.87 o 
   8  -8   7      471.37      450.85     35.48 o 
   9  -8   7     1122.64     1074.32     98.07 o 
  10  -8   7     1213.18     1453.97     65.89 o 
  11  -8   7      198.65      162.46     27.87 o 
  12  -8   7     1024.80     1073.97     69.71 o 
  13  -8   7       24.63       -9.20     28.85 o 
 -12  -7   7     1053.73     1182.08     90.99 o 
 -11  -7   7      191.49      253.74     43.55 o 
 -10  -7   7     1029.71      989.73     76.84 o 
  -9  -7   7      177.50      175.20     37.87 o 
  -8  -7   7      350.78      335.06     41.76 o 
  -7  -7   7     2119.83     2208.52     79.24 o 
  -6  -7   7      849.97      811.80     37.07 o 
  -5  -7   7     1920.10     1902.96     83.81 o 
  -4  -7   7      641.38      612.57     30.02 o 
  -3  -7   7     4701.37     4220.46    210.58 o 
  -2  -7   7      146.93      149.08     16.74 o 
  -1  -7   7     5079.20     4611.68    221.50 o 
   0  -7   7      397.30      391.94     18.99 o 
   1  -7   7     8423.60     7872.87    203.34 o 
   2  -7   7       19.95       12.84      7.64 o 
   3  -7   7      655.50      573.86     20.63 o 
   4  -7   7     1939.24     1878.61     96.82 o 
   5  -7   7     2014.54     1928.94     48.14 o 
   6  -7   7     1439.54     1298.00     35.53 o 
   7  -7   7      181.47      156.99     14.67 o 
   8  -7   7     1265.81     1220.22     41.01 o 
   9  -7   7      895.32      875.32     53.67 o 
  10  -7   7     1188.16     1134.05     55.35 o 
  11  -7   7      400.14      359.34     32.96 o 
  12  -7   7      562.79      577.60     41.79 o 
  13  -7   7        9.40       -6.20     24.42 o 
 -13  -6   7      224.23      269.98     50.53 o 
 -12  -6   7     1232.91     1295.99     95.57 o 
 -11  -6   7      276.55      268.29     46.04 o 
 -10  -6   7     1606.09     1746.16    111.22 o 
  -9  -6   7     1216.20     1492.02     96.47 o 
  -8  -6   7     2106.47     2116.86     76.12 o 
  -7  -6   7     3441.67     3342.37    129.21 o 
  -6  -6   7      756.48      773.46     34.83 o 
  -5  -6   7     3313.64     3275.62    108.08 o 
  -4  -6   7     2079.74     2141.44     73.57 o 
  -3  -6   7     3238.36     3072.72    101.35 o 
  -2  -6   7     1166.47     1214.75     35.79 o 
  -1  -6   7    12248.78    12444.08    270.21 o 
   0  -6   7     1640.99     1695.18     41.64 o 
   1  -6   7    15385.92    15391.47    332.04 o 
   2  -6   7       79.79       48.32      7.78 o 
   3  -6   7     6317.30     5589.57    123.33 o 
   4  -6   7      351.77      325.15     18.99 o 
   5  -6   7     7751.63     7776.73    171.76 o 
   6  -6   7     1572.64     1437.17     37.81 o 
   7  -6   7     3802.67     3543.44     82.75 o 
   8  -6   7     2736.93     2683.34    238.34 o 
   9  -6   7     1784.05     1891.99     77.30 o 
  10  -6   7      884.31      929.24     77.39 o 
  11  -6   7      465.69      471.90     36.05 o 
  12  -6   7     1095.29     1156.70     59.50 o 
  13  -6   7       16.95       -4.76     24.09 o 
  14  -6   7      653.16      663.26     48.20 o 
 -13  -5   7        0.18       -2.20     45.25 o 
 -12  -5   7     1391.18     1427.56     69.38 o 
 -11  -5   7       10.77       28.00     21.33 o 
 -10  -5   7     1952.55     1932.03     82.55 o 
  -9  -5   7      930.45     1013.94     51.16 o 
  -8  -5   7     5781.05     5606.84    130.80 o 
  -7  -5   7      973.10     1043.84     34.55 o 
  -6  -5   7     3441.51     3382.02    110.93 o 
  -5  -5   7     3017.43     3112.98    101.97 o 
  -4  -5   7     1262.30     1257.44     46.28 o 
  -3  -5   7     3318.29     3283.21    106.51 o 
  -2  -5   7     1082.06     1059.60     28.11 o 
  -1  -5   7     4824.88     4646.71    124.88 o 
   0  -5   7      751.96      818.46     28.10 o 
   1  -5   7    12632.63    12865.14    278.01 o 
   2  -5   7      805.64      904.83     46.44 o 
   3  -5   7     1184.26     1036.34     30.85 o 
   4  -5   7      203.51      217.88     10.73 o 
   5  -5   7    11068.61    10849.61    234.88 o 
   6  -5   7       23.96       14.98     11.11 o 
   7  -5   7     3423.53     3297.53     77.21 o 
   8  -5   7     1959.42     1772.39     55.36 o 
   9  -5   7     2600.24     2235.17    179.54 o 
  10  -5   7     1135.23      979.13     49.65 o 
  11  -5   7      608.91      584.75     38.81 o 
  12  -5   7     1210.72     1276.91     62.99 o 
  13  -5   7      331.44      334.16     35.49 o 
  14  -5   7     1245.22     1274.43     67.64 o 
 -14  -4   7     1555.81     1754.63    119.09 o 
 -13  -4   7        2.81      -12.06     32.59 o 
 -12  -4   7     1254.34     1379.81     93.48 o 
 -11  -4   7        9.06       28.40     28.80 o 
 -10  -4   7     2263.13     2268.99     88.40 o 
  -9  -4   7      947.06     1001.96     35.40 o 
  -8  -4   7     2808.73     2741.57     76.33 o 
  -7  -4   7      408.37      524.12     26.41 o 
  -6  -4   7     8020.09     8950.60    233.59 o 
  -5  -4   7     3787.72     3910.52    125.31 o 
  -4  -4   7     1856.91     2023.91    116.85 o 
  -3  -4   7     6440.78     7545.42    188.83 o 
  -2  -4   7       50.59       36.62      7.42 o 
  -1  -4   7    14627.89    14969.02    321.50 o 
   0  -4   7     2627.49     2459.80     56.47 o 
   1  -4   7    13811.19    13198.20    321.80 o 
   2  -4   7      383.67      376.67     13.07 o 
   3  -4   7     3966.60     3857.80     86.32 o 
   4  -4   7      127.15      149.46     26.96 o 
   5  -4   7     6992.74     7124.84    160.62 o 
   6  -4   7      333.94      284.33     13.03 o 
   7  -4   7     3641.49     3573.35     82.23 o 
   8  -4   7      979.20      987.23     35.52 o 
   9  -4   7     2622.24     2452.32     93.50 o 
  10  -4   7     1753.97     1772.62     74.31 o 
  11  -4   7     1222.20     1154.75     56.83 o 
  12  -4   7      739.85      700.74     44.30 o 
  13  -4   7      605.62      558.11     40.97 o 
  14  -4   7     1243.85     1282.99     67.58 o 
 -14  -3   7     1929.28     2026.80    129.86 o 
 -13  -3   7        1.46        0.61     22.77 o 
 -12  -3   7     1043.95     1002.78     51.38 o 
 -11  -3   7        1.31       -2.90     26.06 o 
 -10  -3   7     2540.58     2547.89     96.95 o 
  -9  -3   7     1028.12      988.15     38.07 o 
  -8  -3   7     2893.04     3062.78    101.36 o 
  -7  -3   7       53.49       55.41     12.76 o 
  -6  -3   7     9125.99     9767.17    300.48 o 
  -5  -3   7     1920.41     1839.54     62.69 o 
  -4  -3   7     6459.40     7232.25    188.60 o 
  -3  -3   7     6501.22     6768.15    148.23 o 
  -2  -3   7     6085.90     6951.61    151.74 o 
  -1  -3   7     1096.31     1179.79     29.39 o 
   0  -3   7     3515.46     3702.09     88.55 o 
   1  -3   7     2360.80     2441.22     55.34 o 
   2  -3   7       91.40      127.51     13.50 o 
   3  -3   7    23455.15    23528.44    503.12 o 
   4  -3   7     2179.66     1813.48     65.08 o 
   5  -3   7     5540.55     5166.70    114.40 o 
   6  -3   7     1660.31     1492.90     37.23 o 
   7  -3   7     3863.57     3446.76     96.22 o 
   8  -3   7      495.45      479.19     22.71 o 
   9  -3   7     4568.38     4240.48    180.24 o 
  10  -3   7     1100.19     1223.85     57.13 o 
  11  -3   7     1600.19     1482.30     66.54 o 
  12  -3   7      891.75      977.38     52.78 o 
  13  -3   7      637.15      634.04     43.89 o 
  14  -3   7     1016.05     1020.49     59.53 o 
 -14  -2   7     1520.05     1616.53     75.82 o 
 -13  -2   7       94.26      100.52     25.55 o 
 -12  -2   7     1902.93     1932.93    119.84 o 
 -11  -2   7       77.41       47.46     20.57 o 
 -10  -2   7     5676.11     5371.65    142.07 o 
  -9  -2   7      345.22      349.91     30.15 o 
  -8  -2   7     5453.24     5694.62    179.39 o 
  -7  -2   7       23.86       30.30     11.96 o 
  -6  -2   7     2747.50     2860.27     92.98 o 
  -5  -2   7     1132.28     1356.48     47.64 o 
  -4  -2   7     8681.10    10836.89    233.23 o 
  -3  -2   7     2389.60     2646.94     78.08 o 
  -2  -2   7      235.12      289.35     16.79 o 
  -1  -2   7    10441.68    10737.13    231.53 o 
   0  -2   7      817.21      784.51     20.68 o 
   1  -2   7     6449.01     6143.68    134.08 o 
   2  -2   7     2528.74     2333.09     53.15 o 
   3  -2   7    22116.21    22179.08    471.68 o 
   4  -2   7      500.76      466.79     14.54 o 
   5  -2   7     2706.67     2187.55     51.17 o 
   6  -2   7     1613.66     1650.42     45.59 o 
   7  -2   7     3938.96     3613.20    101.12 o 
   8  -2   7      450.65      427.88     21.85 o 
   9  -2   7     5393.09     4770.03    132.22 o 
  10  -2   7      796.01      787.69     32.81 o 
  11  -2   7     1571.31     1453.24     65.52 o 
  12  -2   7      562.60      469.66     36.50 o 
  13  -2   7      625.88      467.78     38.48 o 
  14  -2   7     1358.00     1431.79    107.38 o 
 -14  -1   7     1031.63     1013.38     56.23 o 
 -13  -1   7      173.55      147.67     26.46 o 
 -12  -1   7     1597.46     1572.02     69.84 o 
 -11  -1   7        1.98       13.03     19.62 o 
 -10  -1   7     5778.71     5827.47    185.79 o 
  -9  -1   7       80.62      104.46     15.94 o 
  -8  -1   7     7473.07     7978.52    248.00 o 
  -7  -1   7      970.63     1010.77     31.11 o 
  -6  -1   7     4985.46     4897.34    153.78 o 
  -5  -1   7     9857.51    11802.74    294.99 o 
  -4  -1   7     8305.64    10149.22    219.92 o 
  -3  -1   7     3299.89     3737.14     83.33 o 
  -2  -1   7     9277.04    10457.44    224.13 o 
  -1  -1   7     8245.91     9253.34    223.59 o 
   0  -1   7       63.12       52.03      6.62 o 
   1  -1   7    13665.94    14760.49    314.65 o 
   2  -1   7     4251.27     4250.64    100.11 o 
   3  -1   7    12526.02    12927.38    577.63 o 
   4  -1   7      513.88      460.54     14.12 o 
   5  -1   7     1431.51     1056.34     26.85 o 
   6  -1   7       33.96       36.21     10.65 o 
   7  -1   7     8478.99     8024.86    212.98 o 
   8  -1   7       23.85       34.46     12.49 o 
   9  -1   7     2792.09     2777.02     82.36 o 
  10  -1   7     1325.50     1202.02     43.49 o 
  11  -1   7     1671.26     1534.38     58.25 o 
  12  -1   7      364.41      408.29     55.01 o 
  13  -1   7      702.27      716.00     45.82 o 
  14  -1   7      548.58      499.77     42.81 o 
 -15   0   7      769.67      808.81     51.86 o 
 -14   0   7      945.81      869.34     50.81 o 
 -13   0   7       72.43       64.20     23.93 o 
 -12   0   7     1640.54     1694.39     73.87 o 
 -11   0   7        2.29        0.10     19.01 o 
 -10   0   7      779.88      702.20     33.28 o 
  -9   0   7      115.96      125.13     16.71 o 
  -8   0   7     4564.74     4846.44    154.57 o 
  -7   0   7      935.98      972.27     38.43 o 
  -6   0   7     5032.56     5346.15    115.50 o 
  -5   0   7     4853.55     5684.01    154.67 o 
  -4   0   7     3081.38     3581.10     98.17 o 
  -3   0   7      300.26      386.00     29.80 o 
  -2   0   7      660.81      889.86     22.54 o 
  -1   0   7    14651.15    16992.61    407.24 o 
   0   0   7     8833.68     9482.24    223.04 o 
   1   0   7    16611.14    18063.42    385.50 o 
   2   0   7     9822.27     9218.29    198.74 o 
   3   0   7    11564.07    11360.42    250.05 o 
   4   0   7        7.37        8.78      4.79 o 
   5   0   7     9039.98     8638.55    227.13 o 
   6   0   7      216.75      196.51     14.35 o 
   7   0   7     7866.93     7741.74    218.91 o 
   8   0   7      101.82       91.05     13.53 o 
   9   0   7     2174.52     2071.56     64.39 o 
  10   0   7     1333.59     1225.83     44.72 o 
  11   0   7     2427.79     2221.02    148.94 o 
  12   0   7      398.08      304.96     74.55 o 
  13   0   7      550.03      600.54     67.02 o 
  14   0   7      376.64      395.56     37.57 o 
 -15   1   7      728.94      653.30     46.53 o 
 -14   1   7      848.55      787.50     48.87 o 
 -13   1   7      487.24      438.13     35.68 o 
 -12   1   7     1935.68     1904.34     80.53 o 
 -11   1   7      578.12      587.46     31.30 o 
 -10   1   7      962.94     1099.40     45.09 o 
  -9   1   7       75.15       93.10     14.65 o 
  -8   1   7     6720.22     6940.14    215.79 o 
  -7   1   7      558.76      518.23     19.74 o 
  -6   1   7    10396.87    11769.07    294.66 o 
  -5   1   7       23.30       61.27     14.65 o 
  -4   1   7     4148.52     4091.27     91.53 o 
  -3   1   7     1419.42     1441.88     34.92 o 
  -2   1   7    10944.51    12504.86    269.09 o 
  -1   1   7     4692.62     4601.21     88.32 o 
   0   1   7     7441.40     7943.72    172.46 o 
   1   1   7    16407.38    16424.38    350.57 o 
   2   1   7    15561.18    15498.02    332.53 o 
   3   1   7     3615.71     2953.26     65.95 o 
   4   1   7     2143.59     1930.98     55.87 o 
   5   1   7    15552.97    14367.49    370.69 o 
   6   1   7     2387.49     2200.14     64.72 o 
   7   1   7     6857.70     6455.07    198.03 o 
   8   1   7     1918.12     1742.85     55.38 o 
   9   1   7     2730.69     2595.91     78.22 o 
  10   1   7       43.21       47.44     15.56 o 
  11   1   7     2375.39     2384.57     75.73 o 
  12   1   7       69.97       54.06     31.44 o 
  13   1   7     1055.44     1031.37     56.81 o 
 -15   2   7      479.63      434.81     39.67 o 
 -14   2   7      891.80      890.72     53.13 o 
 -13   2   7      715.05      808.54     48.37 o 
 -12   2   7      655.26      667.82     41.55 o 
 -11   2   7     1900.16     1861.79     69.06 o 
 -10   2   7     1013.81     1075.73     49.48 o 
  -9   2   7       11.75        7.49     12.91 o 
  -8   2   7     3611.01     3640.38    118.87 o 
  -7   2   7       28.07       66.22     24.62 o 
  -6   2   7     5286.41     5644.58    143.88 o 
  -5   2   7      567.20      482.39     20.63 o 
  -4   2   7     2912.56     2913.08     66.52 o 
  -3   2   7      302.10      279.64     10.60 o 
  -2   2   7    20952.52    23401.86    499.29 o 
  -1   2   7     1850.60     1872.56     43.80 o 
   0   2   7     1980.21     2044.57     47.31 o 
   1   2   7     6265.07     6470.63    140.75 o 
   2   2   7     1801.85     1696.67     40.00 o 
   3   2   7     3017.54     2593.36     93.73 o 
   4   2   7     3556.51     3331.07     91.96 o 
   5   2   7     7308.12     7045.12    186.95 o 
   6   2   7      656.96      597.70     36.13 o 
   7   2   7     4232.62     3888.50    108.92 o 
   8   2   7      926.29      811.43     32.57 o 
   9   2   7     2838.32     2644.51     79.99 o 
  10   2   7      108.71      108.77     25.66 o 
  11   2   7     1285.14     1337.80     49.61 o 
  12   2   7       33.34        3.04     18.25 o 
  13   2   7     1213.67     1196.95     61.90 o 
 -15   3   7      540.03      554.29     54.61 o 
 -14   3   7     1508.83     1519.32     73.75 o 
 -13   3   7      511.01      496.13     45.59 o 
 -12   3   7     1439.37     1362.77     64.65 o 
 -11   3   7     1290.77     1212.69     88.50 o 
 -10   3   7     6032.14     5984.48    191.75 o 
  -9   3   7      105.49       83.85     24.57 o 
  -8   3   7     8903.74     8732.55    271.51 o 
  -7   3   7       80.39       76.84     13.22 o 
  -6   3   7     8299.68     8762.79    220.48 o 
  -5   3   7     1216.93     1478.43     36.72 o 
  -4   3   7    12924.88    14733.93    316.59 o 
  -3   3   7     2697.63     2869.26     65.58 o 
  -2   3   7    10936.26    11909.59    256.19 o 
  -1   3   7     3480.22     3184.30     72.06 o 
   0   3   7    15047.32    15883.22    409.61 o 
   1   3   7     5145.15     5102.20    120.79 o 
   2   3   7     2691.88     2549.67     58.67 o 
   3   3   7     1461.34     1372.14     33.85 o 
   4   3   7     1658.17     1450.42     39.50 o 
   5   3   7    15685.21    15319.80    354.79 o 
   6   3   7      385.31      312.45     18.39 o 
   7   3   7     3031.53     2855.89    138.53 o 
   8   3   7      312.67      231.18     18.33 o 
   9   3   7     5888.42     5908.03    163.93 o 
  10   3   7      267.58      236.42     21.29 o 
  11   3   7     1134.62     1158.97     45.76 o 
  12   3   7      253.92      255.66     30.94 o 
  13   3   7      901.96      910.31     42.67 o 
 -15   4   7      413.77      364.96     53.22 o 
 -14   4   7     1256.16     1308.24     67.12 o 
 -13   4   7      400.02      395.39     35.51 o 
 -12   4   7     1483.17     1414.27     57.92 o 
 -11   4   7     1529.99     1519.88     59.84 o 
 -10   4   7     3347.10     3263.25    110.75 o 
  -9   4   7      113.60      165.51     18.21 o 
  -8   4   7     8270.83     8516.90    265.04 o 
  -7   4   7       82.16       73.79     13.61 o 
  -6   4   7     7536.48     7743.38    240.24 o 
  -5   4   7      273.45      218.77     22.32 o 
  -4   4   7    13323.26    14163.00    345.62 o 
  -3   4   7     2190.73     2490.37     65.98 o 
  -2   4   7    13688.94    15569.59    336.02 o 
  -1   4   7     1106.45     1234.54     31.43 o 
   0   4   7     7108.96     6745.24    152.93 o 
   1   4   7     1211.97     1133.28     29.24 o 
   2   4   7      305.67      237.57     10.72 o 
   3   4   7      439.49      357.21     13.27 o 
   4   4   7     1716.23     1451.22     45.55 o 
   5   4   7     5632.83     5700.00    153.64 o 
   6   4   7       15.96       -7.33     10.78 o 
   7   4   7      764.37      809.05     49.03 o 
   8   4   7       27.94       11.43     20.63 o 
   9   4   7     3574.08     3405.62     88.57 o 
  10   4   7       13.78       -0.99     14.33 o 
  11   4   7     1296.72     1340.39    124.33 o 
  12   4   7       30.06       16.80     17.12 o 
 -14   5   7      700.87      688.95     47.62 o 
 -13   5   7      397.62      441.34     37.80 o 
 -12   5   7     1293.94     1297.61     55.29 o 
 -11   5   7      363.84      377.34     31.74 o 
 -10   5   7     3244.10     3019.97    104.33 o 
  -9   5   7      859.40      909.15     40.42 o 
  -8   5   7     3985.46     4025.48    132.36 o 
  -7   5   7      658.27      649.94     30.97 o 
  -6   5   7     6749.83     6986.92    217.60 o 
  -5   5   7        2.52       19.47     15.55 o 
  -4   5   7     3960.88     4056.23     91.80 o 
  -3   5   7        8.43       14.72     15.80 o 
  -2   5   7    12190.25    12797.65    277.32 o 
  -1   5   7      442.91      473.04     16.12 o 
   0   5   7     6255.49     6512.36    144.07 o 
   1   5   7     3922.25     4258.06     96.34 o 
   2   5   7     2841.91     2552.53     59.93 o 
   3   5   7      714.62      625.37     19.64 o 
   4   5   7     1883.34     1859.74     56.96 o 
   5   5   7     1620.20     1526.74    139.92 o 
   6   5   7     1334.94     1224.43     44.00 o 
   7   5   7     3156.95     2735.20     81.41 o 
   8   5   7      121.28       60.10     16.78 o 
   9   5   7     1810.37     1852.74     72.55 o 
  10   5   7      225.85      188.23     26.25 o 
  11   5   7      848.49      804.04     48.72 o 
  12   5   7        1.21      -18.49     24.16 o 
 -14   6   7      191.08      171.98     45.00 o 
 -13   6   7     1142.09     1163.28     61.06 o 
 -12   6   7      883.00      834.42     41.93 o 
 -11   6   7      329.19      380.36     31.49 o 
 -10   6   7     2019.99     1938.84     73.08 o 
  -9   6   7     1443.80     1402.53     55.49 o 
  -8   6   7      850.83      955.33     41.58 o 
  -7   6   7     1825.29     1902.29     68.97 o 
  -6   6   7     4180.81     4291.27    139.34 o 
  -5   6   7       21.96       49.88     13.60 o 
  -4   6   7     4148.99     3767.29     86.56 o 
  -3   6   7      205.93      203.37     11.49 o 
  -2   6   7     2869.67     2880.98     67.48 o 
  -1   6   7      143.97      173.35     10.85 o 
   0   6   7     7127.15     6947.54    154.11 o 
   1   6   7     2547.52     2329.05     56.31 o 
   2   6   7     5610.03     5312.84    119.41 o 
   3   6   7      788.92      778.11     30.09 o 
   4   6   7     1280.50     1231.09     41.69 o 
   5   6   7      195.90      226.32     31.94 o 
   6   6   7     1214.51     1199.49     43.36 o 
   7   6   7     3222.82     3252.47     96.01 o 
   8   6   7     1011.21      945.36     49.91 o 
   9   6   7     1903.45     1955.55     83.24 o 
  10   6   7      134.74      108.06     26.18 o 
  11   6   7     1133.87     1252.59     97.52 o 
 -14   7   7      146.59      132.90     37.02 o 
 -13   7   7     1429.07     1479.75     53.94 o 
 -12   7   7      197.02      148.16     22.25 o 
 -11   7   7     1047.46     1049.90     50.53 o 
 -10   7   7     1874.96     1791.32     69.72 o 
  -9   7   7      722.08      667.88     34.80 o 
  -8   7   7      658.28      631.42     33.16 o 
  -7   7   7     1144.15     1150.09     78.88 o 
  -6   7   7     4149.14     4115.59    134.75 o 
  -5   7   7      633.95      634.11     31.51 o 
  -4   7   7     3272.29     3081.45    186.37 o 
  -3   7   7      132.09      115.42     11.11 o 
  -2   7   7     5215.05     4974.00    112.89 o 
  -1   7   7       37.75       12.21      8.86 o 
   0   7   7     5318.51     5042.61    219.20 o 
   1   7   7      726.77      695.26     22.86 o 
   2   7   7     7841.77     7471.89    166.11 o 
   3   7   7     1932.37     2008.52     62.11 o 
   4   7   7     1739.34     1723.57     55.48 o 
   5   7   7     2143.51     2225.49     88.20 o 
   6   7   7     1025.22      977.70     49.81 o 
   7   7   7     3145.85     3103.57    118.40 o 
   8   7   7      862.81      875.22     50.04 o 
   9   7   7     1053.40     1063.30     57.14 o 
  10   7   7       63.62       59.18     24.35 o 
  11   7   7     1549.36     1500.29     74.41 o 
 -13   8   7      970.51      909.72     44.35 o 
 -12   8   7        7.99       31.43     17.01 o 
 -11   8   7     1386.66     1413.25     60.63 o 
 -10   8   7     1129.83     1089.17     49.90 o 
  -9   8   7      955.83      900.04     42.89 o 
  -8   8   7     2637.68     2537.50     91.24 o 
  -7   8   7     1424.45     1395.00     64.33 o 
  -6   8   7     1614.07     1535.34     75.89 o 
  -5   8   7     1000.48     1009.81     43.47 o 
  -4   8   7     1854.20     1911.89     57.34 o 
  -3   8   7       25.16       15.82     12.05 o 
  -2   8   7     5120.50     5115.36    116.97 o 
  -1   8   7        1.10        2.54     12.31 o 
   0   8   7     2626.64     2497.99     89.40 o 
   1   8   7        8.02       -7.21     11.48 o 
   2   8   7     1728.19     1673.48     55.81 o 
   3   8   7     1396.09     1262.15     60.49 o 
   4   8   7     2610.15     2438.02     95.40 o 
   5   8   7     1894.48     1854.24    166.58 o 
   6   8   7     1538.14     1619.22     71.88 o 
   7   8   7     1966.76     1965.97     84.63 o 
   8   8   7      686.60      650.34     43.59 o 
   9   8   7      582.30      529.41     40.70 o 
  10   8   7       33.36        3.78     26.81 o 
 -13   9   7      572.25      635.65     34.67 o 
 -12   9   7      103.75       95.36     20.17 o 
 -11   9   7     1651.20     1544.80    117.10 o 
 -10   9   7      381.88      359.98     31.39 o 
  -9   9   7      690.70      739.72     43.75 o 
  -8   9   7     3779.91     3475.12    121.18 o 
  -7   9   7      642.10      618.70     34.58 o 
  -6   9   7      934.59      947.83     51.97 o 
  -5   9   7      288.18      286.88     23.56 o 
  -4   9   7     1548.56     1633.23     63.64 o 
  -3   9   7      262.32      249.78     22.58 o 
  -2   9   7     4672.59     4723.46    126.87 o 
  -1   9   7      183.70      147.90     15.82 o 
   0   9   7     3060.59     3026.28    181.03 o 
   1   9   7      719.14      697.30     57.85 o 
   2   9   7     2081.28     1940.76     99.76 o 
   3   9   7       46.67       41.45     20.52 o 
   4   9   7     2222.61     2129.77     98.56 o 
   5   9   7      425.09      413.36     33.99 o 
   6   9   7      965.57      912.32     51.21 o 
   7   9   7      642.57      778.12     49.06 o 
   8   9   7      456.69      446.79     38.99 o 
   9   9   7      772.46      867.02     71.21 o 
 -12  10   7      167.83      135.06     46.74 o 
 -11  10   7     1871.17     1915.88     79.13 o 
 -10  10   7      295.42      226.57     26.09 o 
  -9  10   7     1043.13     1052.12     50.73 o 
  -8  10   7     1218.96     1120.00     52.17 o 
  -7  10   7      739.70      728.13     41.26 o 
  -6  10   7     1451.85     1293.27     55.88 o 
  -5  10   7      484.76      494.45     31.43 o 
  -4  10   7     4268.16     4123.53    138.96 o 
  -3  10   7      522.03      515.38     31.94 o 
  -2  10   7     5013.24     4960.92    203.26 o 
  -1  10   7       13.36       29.73     23.37 o 
   0  10   7     2584.85     2510.00     94.93 o 
   1  10   7      678.60      682.24     29.65 o 
   2  10   7     2785.95     2646.94    175.25 o 
   3  10   7        4.48       -7.28     20.27 o 
   4  10   7     1365.68     1225.74     70.56 o 
   5  10   7      249.80      233.67     29.98 o 
   6  10   7     1371.86     1400.85     75.34 o 
   7  10   7      313.97      311.85     34.29 o 
   8  10   7      735.92      717.11     49.59 o 
 -11  11   7      670.78      709.61     57.45 o 
 -10  11   7      131.36      116.38     41.01 o 
  -9  11   7      392.67      381.37     32.27 o 
  -8  11   7      242.20      264.97     28.30 o 
  -7  11   7      435.57      463.40     33.11 o 
  -6  11   7      557.11      551.91     35.65 o 
  -5  11   7      957.86      974.47     47.86 o 
  -4  11   7     1122.20     1064.94     64.68 o 
  -3  11   7      655.58      723.88     39.89 o 
  -2  11   7     1194.28     1231.17     53.64 o 
  -1  11   7       38.03       57.94     33.39 o 
   0  11   7     1692.57     1644.35    119.39 o 
   1  11   7        0.48        2.23     14.84 o 
   2  11   7     1913.30     1815.16    142.66 o 
   3  11   7       22.50        6.83     27.36 o 
   4  11   7     1341.41     1254.90    137.78 o 
   5  11   7      134.34      182.25     30.28 o 
   6  11   7      810.71      830.77     52.34 o 
   7  11   7      111.57      132.16     35.58 o 
 -10  12   7      104.77       77.97     24.71 o 
  -9  12   7      301.58      361.02     32.99 o 
  -8  12   7      367.33      423.00     35.24 o 
  -7  12   7      996.05     1016.24     51.91 o 
  -6  12   7      554.98      567.00     48.93 o 
  -5  12   7      787.14      783.57     43.30 o 
  -4  12   7      949.89      960.53     47.96 o 
  -3  12   7      419.25      426.95     31.66 o 
  -2  12   7      593.74      601.84     36.34 o 
  -1  12   7      156.74      155.81     22.49 o 
   0  12   7      814.29      871.05     43.33 o 
   1  12   7      218.31      163.25     27.74 o 
   2  12   7     1411.59     1579.09     74.00 o 
   3  12   7        0.35        6.48     25.08 o 
   4  12   7     1409.30     1583.36     76.37 o 
   5  12   7      111.12       91.59     29.32 o 
  -9  13   7      394.24      408.79     56.61 o 
  -8  13   7       33.95       38.36     24.69 o 
  -7  13   7      894.27      920.68     51.24 o 
  -6  13   7      583.65      657.14     43.60 o 
  -5  13   7      496.17      487.42     35.84 o 
  -4  13   7      697.09      713.49     69.96 o 
  -3  13   7      566.10      566.75     37.28 o 
  -2  13   7     1019.56     1000.09     49.51 o 
  -1  13   7      195.32      216.40     43.40 o 
   0  13   7      456.19      482.56     32.70 o 
   1  13   7       86.39      113.71     39.17 o 
   2  13   7      787.64      766.73     48.72 o 
   3  13   7       15.80        4.01     25.98 o 
   4  13   7      704.27      629.59     69.96 o 
  -7  14   7      675.86      732.61     75.24 o 
  -6  14   7      291.59      281.95     33.64 o 
  -5  14   7      465.46      571.63     84.86 o 
  -4  14   7      369.52      368.66     35.08 o 
  -3  14   7      466.47      485.52     47.99 o 
  -2  14   7      805.38      901.89     47.95 o 
  -1  14   7      397.99      331.98     30.64 o 
   0  14   7     1028.11     1052.82     87.00 o 
   1  14   7      222.19      245.96     49.93 o 
  -1 -15   8      109.89       89.35     20.97 o 
   0 -15   8      162.41      138.79     28.50 o 
   1 -15   8      146.84      153.73     34.98 o 
   2 -15   8      301.17      302.76     29.68 o 
   3 -15   8      285.05      271.99     29.06 o 
   4 -15   8       15.45        5.76     21.74 o 
   5 -15   8      121.96      102.45     24.60 o 
  -4 -14   8      496.73      491.03     35.89 o 
  -3 -14   8       68.60       58.70     30.45 o 
  -2 -14   8      590.08      556.19     30.91 o 
  -1 -14   8       60.07       44.89     21.23 o 
   0 -14   8      311.51      297.27     23.80 o 
   1 -14   8      696.26      675.88     34.31 o 
   2 -14   8      506.90      507.40     34.67 o 
   3 -14   8      469.02      444.61     32.45 o 
   4 -14   8       60.91       36.36     21.69 o 
   5 -14   8      336.22      374.97     31.01 o 
   6 -14   8       34.60       18.20     35.68 o 
   7 -14   8      287.45      342.36     56.36 o 
   8 -14   8       42.03       46.98     22.73 o 
  -6 -13   8      290.70      333.47     55.31 o 
  -5 -13   8        8.70       -9.75     19.56 o 
  -4 -13   8      375.37      424.45     32.40 o 
  -3 -13   8        5.52       -3.25     19.59 o 
  -2 -13   8      707.24      681.56     33.06 o 
  -1 -13   8       53.92       34.26     16.18 o 
   0 -13   8      690.84      648.58     31.87 o 
   1 -13   8      273.39      238.37     21.87 o 
   2 -13   8      336.82      309.71     23.78 o 
   3 -13   8      231.14      219.19     24.85 o 
   4 -13   8      363.27      300.15     27.61 o 
   5 -13   8      409.83      423.14     72.80 o 
   6 -13   8       64.17       59.97     20.43 o 
   7 -13   8      479.34      450.17     33.46 o 
   8 -13   8       49.45       10.78     21.64 o 
   9 -13   8      579.48      592.98     39.78 o 
  -7 -12   8      249.10      267.39     53.22 o 
  -6 -12   8      653.29      597.87     64.68 o 
  -5 -12   8       16.63        3.37     18.12 o 
  -4 -12   8      619.22      583.93     35.60 o 
  -3 -12   8       32.12       18.76     17.82 o 
  -2 -12   8     1017.67      993.69     84.81 o 
  -1 -12   8      159.20      154.90     18.87 o 
   0 -12   8      848.19      790.50     34.65 o 
   1 -12   8      131.59      104.32     17.58 o 
   2 -12   8      635.71      590.10     29.44 o 
   3 -12   8      309.82      228.33     20.75 o 
   4 -12   8      423.26      430.73     52.52 o 
   5 -12   8      488.96      480.90     32.10 o 
   6 -12   8      261.54      245.89     25.42 o 
   7 -12   8      734.44      713.52     39.75 o 
   8 -12   8       48.28       45.79     20.93 o 
   9 -12   8      804.38      852.67     45.77 o 
  10 -12   8       16.02      -12.36     37.57 o 
  -9 -11   8      117.58       79.83     45.74 o 
  -8 -11   8      710.57      637.13     65.98 o 
  -7 -11   8      712.61      694.94     68.37 o 
  -6 -11   8     1433.51     1491.54     63.51 o 
  -5 -11   8      219.10      172.03     22.95 o 
  -4 -11   8     2187.07     2237.78     84.05 o 
  -3 -11   8        3.58       -3.96     16.36 o 
  -2 -11   8     2358.68     2282.79    145.46 o 
  -1 -11   8      318.03      270.55     21.06 o 
   0 -11   8     2092.32     1816.68     69.11 o 
   1 -11   8        5.55      -13.63     13.63 o 
   2 -11   8     1492.50     1254.18     85.11 o 
   3 -11   8     1455.94     1345.89     72.90 o 
   4 -11   8     1569.70     1456.22     48.84 o 
   5 -11   8      864.04      773.78     76.89 o 
   6 -11   8      171.14      165.70     32.29 o 
   7 -11   8      655.13      638.19     36.21 o 
   8 -11   8      425.46      398.29     85.66 o 
   9 -11   8      861.44     1006.63     49.32 o 
  10 -11   8       15.08       13.55     36.87 o 
  11 -11   8      698.71      792.70     77.74 o 
 -10 -10   8      621.92      736.69     75.14 o 
  -9 -10   8       96.08       72.25     41.16 o 
  -8 -10   8      491.79      517.74     59.40 o 
  -7 -10   8      465.69      473.29     54.71 o 
  -6 -10   8      993.35     1014.79     47.97 o 
  -5 -10   8        8.29       14.74     17.68 o 
  -4 -10   8     1219.86     1167.59     50.67 o 
  -3 -10   8      165.10      121.20     20.03 o 
  -2 -10   8     2111.24     1973.82     61.61 o 
  -1 -10   8      766.27      739.22     32.62 o 
   0 -10   8     2612.18     2517.95     74.75 o 
   1 -10   8        8.95       -8.60     18.19 o 
   2 -10   8     1948.83     1831.66     58.29 o 
   3 -10   8     1665.14     1507.66     49.23 o 
   4 -10   8     2852.10     2648.38     76.94 o 
   5 -10   8      973.74      839.05     40.15 o 
   6 -10   8      274.40      272.32     62.34 o 
   7 -10   8      474.70      451.36     29.16 o 
   8 -10   8      586.17      541.40     33.00 o 
   9 -10   8      735.15      734.35     79.88 o 
  10 -10   8      113.70       94.08     41.36 o 
  11 -10   8      610.57      498.90     58.40 o 
  12 -10   8        5.39       25.31     37.97 o 
 -10  -9   8      420.06      403.43     57.40 o 
  -9  -9   8      502.85      487.34     57.60 o 
  -8  -9   8      426.10      456.65     54.51 o 
  -7  -9   8      696.55      649.37     36.29 o 
  -6  -9   8     1899.05     1938.52     73.51 o 
  -5  -9   8       15.01       -6.20     15.94 o 
  -4  -9   8     1562.39     1554.77     61.06 o 
  -3  -9   8      767.83      666.07     34.30 o 
  -2  -9   8     1981.94     1887.85     58.59 o 
  -1  -9   8       41.36       38.24     15.05 o 
   0  -9   8     2558.96     2268.66     66.67 o 
   1  -9   8      305.66      300.16     18.99 o 
   2  -9   8     2878.28     2619.06     75.35 o 
   3  -9   8     1042.16      952.27     61.69 o 
   4  -9   8     3975.70     3665.51    100.61 o 
   5  -9   8      592.59      571.76     31.64 o 
   6  -9   8     2166.89     2166.84     78.56 o 
   7  -9   8      408.78      335.57     45.79 o 
   8  -9   8      866.27      874.87     36.28 o 
   9  -9   8      225.25      269.98     28.35 o 
  10  -9   8      154.88      128.41     25.69 o 
  11  -9   8      829.32      866.68     49.88 o 
  12  -9   8       71.72       40.50     25.99 o 
 -11  -8   8      646.85      618.99     64.68 o 
 -10  -8   8      233.34      241.28     43.65 o 
  -9  -8   8     1435.25     1488.24    101.45 o 
  -8  -8   8      578.70      610.82     57.70 o 
  -7  -8   8      365.78      320.78     25.02 o 
  -6  -8   8     3927.24     3940.84    131.53 o 
  -5  -8   8       83.17       75.81     17.89 o 
  -4  -8   8     2566.67     2555.45     88.88 o 
  -3  -8   8       22.64        3.62     14.64 o 
  -2  -8   8     3593.88     3469.88     95.64 o 
  -1  -8   8       27.77       10.63     11.48 o 
   0  -8   8     5833.40     5859.39    313.73 o 
   1  -8   8      208.98      185.51     15.32 o 
   2  -8   8     2803.94     2677.45     83.27 o 
   3  -8   8      605.42      576.90     24.28 o 
   4  -8   8     2078.35     1857.61     59.55 o 
   5  -8   8      989.70      938.76     28.51 o 
   6  -8   8     3102.64     2894.99     81.52 o 
   7  -8   8     2292.14     2161.64    172.96 o 
   8  -8   8     1068.18     1031.20     43.00 o 
   9  -8   8      645.98      646.43     39.66 o 
  10  -8   8      248.92      266.62     29.67 o 
  11  -8   8      804.28      806.45     55.51 o 
  12  -8   8       41.49       41.50     26.32 o 
  13  -8   8      640.02      616.83     46.03 o 
 -12  -7   8      168.44      213.87     47.04 o 
 -11  -7   8     1260.76     1177.59     87.10 o 
 -10  -7   8      100.10      131.05     38.07 o 
  -9  -7   8     2814.66     2837.94    161.45 o 
  -8  -7   8     1560.92     1550.37     60.74 o 
  -7  -7   8     1280.67     1148.23     48.34 o 
  -6  -7   8     6966.52     6846.38    216.44 o 
  -5  -7   8     1080.07     1014.54     42.77 o 
  -4  -7   8     4315.65     4243.32    137.55 o 
  -3  -7   8     1538.07     1445.44     63.33 o 
  -2  -7   8     4813.28     4746.69    125.78 o 
  -1  -7   8      223.65      199.95     26.56 o 
   0  -7   8     6366.86     6389.97    170.24 o 
   1  -7   8       84.80       85.71     12.06 o 
   2  -7   8     4499.09     4274.91    178.49 o 
   3  -7   8      609.60      518.64     26.91 o 
   4  -7   8     1219.02     1103.53     30.37 o 
   5  -7   8      198.32      145.26     11.96 o 
   6  -7   8     5070.43     4920.09    111.87 o 
   7  -7   8     2787.18     2609.61     63.77 o 
   8  -7   8     2194.88     2172.97     64.22 o 
   9  -7   8      543.69      490.50     33.30 o 
  10  -7   8      709.55      708.51     62.34 o 
  11  -7   8      837.42      878.89     49.74 o 
  12  -7   8       40.50       29.43     33.44 o 
  13  -7   8      713.55      752.86     50.12 o 
 -13  -6   8      780.24      866.45     79.63 o 
 -12  -6   8      296.23      375.62     54.71 o 
 -11  -6   8     1141.10     1138.33     85.31 o 
 -10  -6   8      152.20      199.42     40.86 o 
  -9  -6   8     1766.13     1724.83    106.04 o 
  -8  -6   8      597.26      634.92     32.50 o 
  -7  -6   8     1874.36     1873.70     68.46 o 
  -6  -6   8     3467.90     3461.56    136.19 o 
  -5  -6   8     2390.14     2269.19    126.62 o 
  -4  -6   8     2272.49     2189.87     75.58 o 
  -3  -6   8     1222.89     1179.47     70.86 o 
  -2  -6   8     5904.84     5971.53    173.96 o 
  -1  -6   8     1978.48     2130.98     52.37 o 
   0  -6   8     6802.89     6749.85    167.18 o 
   1  -6   8      267.05      303.54     29.55 o 
   2  -6   8     4536.67     4227.19    236.55 o 
   3  -6   8      719.15      740.55     22.09 o 
   4  -6   8      645.65      607.04     31.29 o 
   5  -6   8      101.39       79.86     15.15 o 
   6  -6   8     2386.03     2268.02     55.49 o 
   7  -6   8      251.49      210.54     13.40 o 
   8  -6   8      718.40      677.43     48.73 o 
   9  -6   8     1088.49      972.67     48.35 o 
  10  -6   8      906.66      874.19     47.26 o 
  11  -6   8      847.76      908.84     50.43 o 
  12  -6   8       27.48      -22.66     22.66 o 
  13  -6   8      601.61      621.39     45.23 o 
 -13  -5   8      962.79      906.26     54.22 o 
 -12  -5   8        0.55        2.91     23.63 o 
 -11  -5   8     1967.54     2031.84     87.77 o 
 -10  -5   8      895.26      972.10     50.39 o 
  -9  -5   8     1721.88     1752.46     56.21 o 
  -8  -5   8      320.44      373.47     28.00 o 
  -7  -5   8     2659.33     2728.67    143.06 o 
  -6  -5   8      728.91      804.04     34.86 o 
  -5  -5   8     5443.36     5590.27    176.18 o 
  -4  -5   8     3815.09     3635.30    117.27 o 
  -3  -5   8      869.69      848.33     24.35 o 
  -2  -5   8    13290.41    14454.68    312.22 o 
  -1  -5   8     3959.35     4294.32    147.00 o 
   0  -5   8    12038.31    12122.86    262.05 o 
   1  -5   8     7257.70     7825.07    288.87 o 
   2  -5   8     5493.09     5441.93    120.80 o 
   3  -5   8       52.92       50.88      7.71 o 
   4  -5   8     8471.38     8468.72    371.74 o 
   5  -5   8      249.61      178.05     24.92 o 
   6  -5   8     4375.83     4245.87     96.55 o 
   7  -5   8       88.97       62.68      9.93 o 
   8  -5   8     1907.12     1860.22     58.25 o 
   9  -5   8     1449.46     1355.02     60.22 o 
  10  -5   8     1499.39     1362.98     61.46 o 
  11  -5   8     1223.78     1105.88     55.74 o 
  12  -5   8      555.00      518.91     39.15 o 
  13  -5   8      917.86      934.66     54.99 o 
  14  -5   8       80.39      141.72     43.85 o 
 -13  -4   8     1052.87     1103.35     84.11 o 
 -12  -4   8      444.89      364.26     47.44 o 
 -11  -4   8     2902.49     2930.73    165.04 o 
 -10  -4   8      607.83      558.38     35.27 o 
  -9  -4   8     3425.53     3309.56     91.65 o 
  -8  -4   8     1153.11     1161.35     46.54 o 
  -7  -4   8     4949.70     5012.40    135.87 o 
  -6  -4   8      576.14      617.30     24.40 o 
  -5  -4   8     4570.88     4615.03    296.44 o 
  -4  -4   8     3162.94     3053.03     98.84 o 
  -3  -4   8     6983.34     7387.88    162.34 o 
  -2  -4   8    11672.41    12819.11    276.67 o 
  -1  -4   8     2284.38     2387.43     55.66 o 
   0  -4   8     2196.87     2148.12     50.35 o 
   1  -4   8     2398.18     2544.46    147.95 o 
   2  -4   8     3906.50     3548.02    105.44 o 
   3  -4   8        2.63        5.93      6.74 o 
   4  -4   8     9300.69     9128.97    198.70 o 
   5  -4   8       41.97       27.24      8.05 o 
   6  -4   8     6045.31     5595.71    124.84 o 
   7  -4   8      204.82      178.95     14.64 o 
   8  -4   8     1474.34     1349.33     52.92 o 
   9  -4   8     2297.60     2132.23     66.03 o 
  10  -4   8     1685.34     1547.34     67.66 o 
  11  -4   8      474.04      444.65     35.06 o 
  12  -4   8     1241.83     1160.73     59.51 o 
  13  -4   8      863.72      907.40     53.02 o 
  14  -4   8      125.63      144.44     30.12 o 
 -14  -3   8      154.36      172.21     44.75 o 
 -13  -3   8     1165.47     1250.37     61.67 o 
 -12  -3   8      121.78       75.80     23.46 o 
 -11  -3   8     2361.86     2187.79     87.27 o 
 -10  -3   8      172.77      179.65     23.16 o 
  -9  -3   8     7569.65     7694.22    242.08 o 
  -8  -3   8       41.54       58.50     14.65 o 
  -7  -3   8     5708.90     5863.55    184.47 o 
  -6  -3   8     1822.90     1855.39     64.38 o 
  -5  -3   8     2379.89     2442.19     80.92 o 
  -4  -3   8     1387.63     1545.59     38.43 o 
  -3  -3   8     2143.39     2246.51     52.91 o 
  -2  -3   8     7103.06     7796.34    169.79 o 
  -1  -3   8     1654.97     1488.34     63.53 o 
   0  -3   8     9453.81     9761.30    248.95 o 
   1  -3   8      567.85      491.64     14.88 o 
   2  -3   8     7767.35     7762.02    206.70 o 
   3  -3   8     1075.42     1129.19     39.42 o 
   4  -3   8    14701.59    14683.43    315.63 o 
   5  -3   8      224.74      221.83     10.87 o 
   6  -3   8     6978.04     6323.92    161.65 o 
   7  -3   8      634.51      600.12     24.90 o 
   8  -3   8     4798.46     4545.55    126.04 o 
   9  -3   8     2037.62     1832.74     58.58 o 
  10  -3   8      625.38      668.17     39.60 o 
  11  -3   8      255.11      262.61     31.04 o 
  12  -3   8     1044.04      887.32     49.82 o 
  13  -3   8      900.22      896.95     52.72 o 
  14  -3   8      215.32      186.23     32.15 o 
 -14  -2   8      262.79      239.65     32.93 o 
 -13  -2   8     1843.08     1948.39     83.61 o 
 -12  -2   8      151.58      149.72     24.09 o 
 -11  -2   8     2635.90     2621.88    100.51 o 
 -10  -2   8      335.21      348.09     37.32 o 
  -9  -2   8     5905.04     6007.44    150.57 o 
  -8  -2   8      582.81      618.50     29.50 o 
  -7  -2   8     5574.92     5815.61    183.08 o 
  -6  -2   8     1433.14     1501.89     53.02 o 
  -5  -2   8     3755.37     3980.30    104.02 o 
  -4  -2   8     3877.78     4499.50    106.49 o 
  -3  -2   8     9374.35    10918.00    215.20 o 
  -2  -2   8     2538.72     2690.10     61.31 o 
  -1  -2   8     2820.04     3125.80     79.32 o 
   0  -2   8     9059.10    10087.54    216.72 o 
   1  -2   8      206.11      197.90      8.45 o 
   2  -2   8    18367.34    19152.46    408.41 o 
   3  -2   8       45.59       22.82     19.68 o 
   4  -2   8     6118.04     5576.77    169.62 o 
   5  -2   8       20.56       10.97      6.68 o 
   6  -2   8     4108.18     3779.02    104.58 o 
   7  -2   8     1304.58     1281.10     47.39 o 
   8  -2   8     7100.47     6652.05    179.91 o 
   9  -2   8     1151.14     1128.68     41.03 o 
  10  -2   8     1838.49     1810.71     58.96 o 
  11  -2   8      329.18      313.65     30.05 o 
  12  -2   8      962.50      823.51     47.94 o 
  13  -2   8      961.40      953.49     54.07 o 
  14  -2   8      435.39      381.86     38.03 o 
 -14  -1   8      332.22      304.91     33.54 o 
 -13  -1   8     1223.30     1197.60     59.68 o 
 -12  -1   8      531.60      507.85     35.93 o 
 -11  -1   8     4375.91     4410.44    157.61 o 
 -10  -1   8        2.23      -14.82     14.82 o 
  -9  -1   8     6459.36     6552.69    206.76 o 
  -8  -1   8        1.15        7.64     10.22 o 
  -7  -1   8     5729.57     6355.67    157.16 o 
  -6  -1   8     1187.73     1235.65     36.84 o 
  -5  -1   8     3460.96     4216.83     95.02 o 
  -4  -1   8     3806.55     4312.05     96.66 o 
  -3  -1   8    13104.67    15756.08    338.78 o 
  -2  -1   8     7770.70     8649.37    251.39 o 
  -1  -1   8      202.54      257.96     28.15 o 
   0  -1   8     9011.48     9559.81    312.99 o 
   1  -1   8     3570.80     3613.72     80.44 o 
   2  -1   8    10248.81    10616.80    340.54 o 
   3  -1   8      596.76      481.34     14.69 o 
   4  -1   8     3446.31     3113.20     83.57 o 
   5  -1   8      618.99      528.55     25.41 o 
   6  -1   8     8839.77     8329.40    219.98 o 
   7  -1   8       31.76       18.00     11.15 o 
   8  -1   8     4975.57     4535.99    125.93 o 
   9  -1   8      155.74      120.44     25.46 o 
  10  -1   8     3202.85     2807.38     84.72 o 
  11  -1   8      246.58      205.80     19.79 o 
  12  -1   8     1596.96     1466.18    113.66 o 
  13  -1   8      596.22      584.18     41.24 o 
  14  -1   8     1235.30     1195.13     93.68 o 
 -15   0   8      561.49      480.37     58.10 o 
 -14   0   8      350.54      265.55     31.42 o 
 -13   0   8      410.37      388.05     32.88 o 
 -12   0   8      248.74      219.69     26.67 o 
 -11   0   8     2232.04     2368.65     84.07 o 
 -10   0   8      992.50      984.23     42.17 o 
  -9   0   8     4660.97     4609.09    148.94 o 
  -8   0   8       48.78       58.25     11.38 o 
  -7   0   8     6806.31     6982.52    178.32 o 
  -6   0   8       90.72      104.59      8.87 o 
  -5   0   8     9005.98    10009.06    190.60 o 
  -4   0   8      517.37      636.29     40.11 o 
  -3   0   8    14386.05    16195.83    348.54 o 
  -2   0   8    11504.65    13627.16    293.17 o 
  -1   0   8     7030.55     7823.89    190.27 o 
   0   0   8     7518.59     7558.55    183.93 o 
   1   0   8     4923.15     5098.95    136.14 o 
   2   0   8    10833.23    10865.15    234.68 o 
   3   0   8     5355.63     5366.87    174.31 o 
   4   0   8     5800.68     5337.68    117.49 o 
   5   0   8      302.35      235.47     14.31 o 
   6   0   8    11360.37    11401.38    299.09 o 
   7   0   8     1097.27     1054.34     36.87 o 
   8   0   8     3785.25     3622.10    103.27 o 
   9   0   8        1.07      -16.92     16.99 o 
  10   0   8     2797.43     2596.10     79.64 o 
  11   0   8      166.39      185.65     20.08 o 
  12   0   8     1369.51     1351.22     80.73 o 
  13   0   8      131.02      138.29     27.64 o 
 -15   1   8      376.95      351.98     36.93 o 
 -14   1   8      392.20      309.74     33.26 o 
 -13   1   8      592.50      587.00     39.62 o 
 -12   1   8      199.10      220.70     26.57 o 
 -11   1   8     1620.07     1619.54     62.07 o 
 -10   1   8      444.16      374.33     24.54 o 
  -9   1   8     1703.12     1621.60     65.13 o 
  -8   1   8       25.50       46.46     14.01 o 
  -7   1   8     5612.67     5936.54    151.78 o 
  -6   1   8      745.78      840.48     27.12 o 
  -5   1   8     4186.85     4645.13    104.21 o 
  -4   1   8     1285.15     1816.56     49.62 o 
  -3   1   8     4576.65     5167.96    114.43 o 
  -2   1   8     4424.61     4798.90     92.68 o 
  -1   1   8     5293.44     5563.97    106.58 o 
   0   1   8     4654.91     5094.77    102.05 o 
   1   1   8     9075.89     8963.41    193.03 o 
   2   1   8     7974.23     7496.21    149.38 o 
   3   1   8     8274.60     8198.37    177.95 o 
   4   1   8    12230.78    11727.11    252.78 o 
   5   1   8      358.98      363.94     28.85 o 
   6   1   8     9662.40     9667.17    254.89 o 
   7   1   8      221.47      223.52     19.48 o 
   8   1   8     2369.05     2198.73     66.97 o 
   9   1   8       38.86        5.90     26.11 o 
  10   1   8     3080.15     2924.33     88.45 o 
  11   1   8      580.89      586.41     62.74 o 
  12   1   8     1120.57     1113.92     45.61 o 
  13   1   8      335.95      341.03     34.90 o 
 -15   2   8      200.42      168.22     30.75 o 
 -14   2   8      950.62      901.84     52.50 o 
 -13   2   8      489.67      443.03     35.45 o 
 -12   2   8      754.64      702.31     59.80 o 
 -11   2   8     3374.30     3533.78    119.42 o 
 -10   2   8      497.13      464.97     27.35 o 
  -9   2   8     4562.92     4471.55    144.87 o 
  -8   2   8      517.92      582.77     29.02 o 
  -7   2   8     6478.51     7160.84    223.31 o 
  -6   2   8      147.70      158.80     10.65 o 
  -5   2   8    17632.24    19561.56    421.09 o 
  -4   2   8      289.54      250.80     10.68 o 
  -3   2   8    22793.87    25933.39    552.74 o 
  -2   2   8     2941.05     2927.81     66.24 o 
  -1   2   8    13922.67    14367.00    308.91 o 
   0   2   8     7365.22     7233.62    157.51 o 
   1   2   8     2572.41     2231.06     51.55 o 
   2   2   8     2851.51     2326.41     53.53 o 
   3   2   8     6277.19     6346.76    127.03 o 
   4   2   8     8184.60     8376.30    221.10 o 
   5   2   8     3965.47     3979.27    110.02 o 
   6   2   8     8129.99     7612.50    202.34 o 
   7   2   8     2969.69     2571.59     76.10 o 
   8   2   8     1307.09     1300.55     44.70 o 
   9   2   8        2.73      -13.81     13.81 o 
  10   2   8     3304.57     3358.44    100.07 o 
  11   2   8       95.03       44.62     30.65 o 
  12   2   8     1703.97     1767.09     62.81 o 
  13   2   8      176.90      139.72     23.22 o 
 -15   3   8      177.08      193.14     43.95 o 
 -14   3   8     1098.94     1062.94     58.56 o 
 -13   3   8      889.70      891.93     57.11 o 
 -12   3   8     1406.17     1312.63     54.38 o 
 -11   3   8      955.19      971.31     43.58 o 
 -10   3   8      381.38      360.40     80.58 o 
  -9   3   8     4919.01     4740.13    153.40 o 
  -8   3   8      344.91      478.01     27.95 o 
  -7   3   8     5420.54     5379.31    170.18 o 
  -6   3   8      284.64      301.99     19.17 o 
  -5   3   8     9438.91    10078.55    219.73 o 
  -4   3   8     2230.51     2239.24     52.98 o 
  -3   3   8    19506.70    22220.15    474.07 o 
  -2   3   8      321.15      346.39     23.62 o 
  -1   3   8    22152.93    25664.41    653.68 o 
   0   3   8     3973.46     4405.84     98.20 o 
   1   3   8     4625.75     4330.26    111.37 o 
   2   3   8     2295.33     2158.77     50.56 o 
   3   3   8      379.01      302.71     22.52 o 
   4   3   8     6114.42     5900.75    157.68 o 
   5   3   8     1062.03     1023.47     31.25 o 
   6   3   8     2817.15     2690.32     76.09 o 
   7   3   8      129.07      110.60     34.23 o 
   8   3   8     2031.67     2046.68     93.53 o 
   9   3   8      131.28      116.12     17.77 o 
  10   3   8     1764.77     1615.18     56.17 o 
  11   3   8        6.80       -2.45     17.56 o 
  12   3   8     1074.08     1065.80     45.77 o 
 -14   4   8      975.52      884.14     53.38 o 
 -13   4   8     2407.92     2203.20     93.71 o 
 -12   4   8     1154.26     1048.32     47.58 o 
 -11   4   8     1499.45     1423.15     68.77 o 
 -10   4   8       72.94       57.16     15.54 o 
  -9   4   8     3670.60     3560.80    119.02 o 
  -8   4   8      517.39      506.20     27.44 o 
  -7   4   8     6672.41     7087.62    221.75 o 
  -6   4   8       52.92       93.64     32.14 o 
  -5   4   8     5599.56     5506.53    122.94 o 
  -4   4   8      857.22      909.52     28.10 o 
  -3   4   8    19968.71    21568.08    462.79 o 
  -2   4   8       52.59      127.26     21.03 o 
  -1   4   8     5850.55     6314.26    139.17 o 
   0   4   8      859.82      793.93     22.59 o 
   1   4   8    12541.71    13052.73    282.46 o 
   2   4   8     2358.84     2079.46     51.65 o 
   3   4   8     1858.66     1624.10     40.14 o 
   4   4   8     6725.98     6539.10    174.56 o 
   5   4   8     4103.15     3865.21    158.11 o 
   6   4   8     5219.96     5175.23    142.61 o 
   7   4   8      606.49      567.78     23.54 o 
   8   4   8     2333.76     2275.91     62.75 o 
   9   4   8       20.60        8.40     13.42 o 
  10   4   8     1687.46     1828.36     66.57 o 
  11   4   8        0.75      -15.43     15.43 o 
  12   4   8      770.14      743.29     33.11 o 
 -14   5   8      971.85      983.97     56.98 o 
 -13   5   8     1034.29     1002.80     56.03 o 
 -12   5   8     1751.46     1735.16     68.75 o 
 -11   5   8     1794.95     1651.56     64.94 o 
 -10   5   8      759.88      803.18     38.26 o 
  -9   5   8     1338.87     1344.27     53.68 o 
  -8   5   8      954.85      939.51     40.37 o 
  -7   5   8     4166.89     4160.92    135.00 o 
  -6   5   8      271.92      291.17     19.60 o 
  -5   5   8     1664.96     1600.54     47.60 o 
  -4   5   8      523.29      494.45     16.66 o 
  -3   5   8     7458.50     7114.51    289.61 o 
  -2   5   8       10.70        6.28      7.18 o 
  -1   5   8     2557.49     2277.61     54.52 o 
   0   5   8      137.05      146.31     10.01 o 
   1   5   8     8761.38     8415.20    184.25 o 
   2   5   8     1059.06     1013.58     27.91 o 
   3   5   8     4597.20     4243.26    266.49 o 
   4   5   8     1531.23     1383.14     64.43 o 
   5   5   8     2799.61     2707.56     79.57 o 
   6   5   8     1952.56     1769.61     56.56 o 
   7   5   8      354.78      346.91     22.38 o 
   8   5   8     2221.00     2227.08     70.52 o 
   9   5   8      872.89      884.69     38.20 o 
  10   5   8     1683.57     1704.46     59.97 o 
  11   5   8       84.73       85.71     26.84 o 
  12   5   8     1425.89     1632.67     77.63 o 
 -14   6   8      603.08      656.91     47.46 o 
 -13   6   8       69.83       50.87     17.28 o 
 -12   6   8     1898.62     1913.27     74.88 o 
 -11   6   8      783.27      690.91     37.04 o 
 -10   6   8     1887.76     1727.74     67.11 o 
  -9   6   8      572.67      540.95     34.78 o 
  -8   6   8     2867.61     2867.71     98.84 o 
  -7   6   8     2070.75     1907.60     69.20 o 
  -6   6   8     1619.91     1676.22     61.45 o 
  -5   6   8     3968.51     3918.50    104.88 o 
  -4   6   8      487.64      530.36     22.39 o 
  -3   6   8     5970.88     6043.75    134.86 o 
  -2   6   8       95.44       99.01      9.62 o 
  -1   6   8     3326.81     3158.49     74.02 o 
   0   6   8       22.67       26.30      8.76 o 
   1   6   8     6531.19     6879.28    153.18 o 
   2   6   8       92.56       89.90     10.15 o 
   3   6   8     5544.03     5381.89    147.36 o 
   4   6   8      793.34      764.05     30.32 o 
   5   6   8     2586.38     2445.67     89.84 o 
   6   6   8     2730.86     2806.66     84.06 o 
   7   6   8      807.54      729.03     32.72 o 
   8   6   8     2424.66     2425.31    100.51 o 
   9   6   8     1349.26     1271.09     61.72 o 
  10   6   8     1416.30     1383.85     66.91 o 
  11   6   8      209.28      174.71     30.82 o 
 -14   7   8      471.02      445.92     40.20 o 
 -13   7   8       39.54       27.06     18.29 o 
 -12   7   8     1066.97     1117.34     51.90 o 
 -11   7   8      565.32      526.64     33.42 o 
 -10   7   8     1093.05     1140.60     50.44 o 
  -9   7   8      981.23      982.39     44.50 o 
  -8   7   8     2166.20     1996.37     73.67 o 
  -7   7   8     2384.53     2189.29    153.73 o 
  -6   7   8      907.47      971.60     42.12 o 
  -5   7   8     3499.70     3353.59     92.03 o 
  -4   7   8     2120.58     2240.13     64.70 o 
  -3   7   8     8012.51     8088.33    179.61 o 
  -2   7   8      107.87       67.77     13.06 o 
  -1   7   8     2918.42     2832.29     67.80 o 
   0   7   8       81.41       72.40     11.15 o 
   1   7   8     4355.02     3871.21     90.11 o 
   2   7   8      821.56      795.66     62.54 o 
   3   7   8     1919.52     1737.36     55.62 o 
   4   7   8     1423.66     1316.57     59.40 o 
   5   7   8     2747.52     2473.49     96.30 o 
   6   7   8     1645.82     1662.27     71.38 o 
   7   7   8      754.78      729.31     43.71 o 
   8   7   8     1357.14     1359.82     64.72 o 
   9   7   8      446.69      411.61     35.81 o 
  10   7   8     1266.28     1315.37     66.73 o 
 -13   8   8      112.43      110.66     20.54 o 
 -12   8   8      869.43      823.47     44.20 o 
 -11   8   8      922.47      782.42     41.97 o 
 -10   8   8     1010.30      938.47     45.38 o 
  -9   8   8     1330.05     1179.16     51.56 o 
  -8   8   8     1732.46     1778.53     69.14 o 
  -7   8   8     2665.42     2423.45    174.76 o 
  -6   8   8      930.38      875.60     40.32 o 
  -5   8   8     2471.13     2474.93     87.01 o 
  -4   8   8       32.95       20.23     12.63 o 
  -3   8   8     3493.48     3572.86     97.96 o 
  -2   8   8       15.95       -0.27     14.60 o 
  -1   8   8     5924.90     5885.71    132.83 o 
   0   8   8       65.63       42.49     11.41 o 
   1   8   8     4102.58     4187.71    181.88 o 
   2   8   8      748.83      713.89     39.08 o 
   3   8   8     2335.62     2129.73     84.90 o 
   4   8   8      762.07      833.85     45.48 o 
   5   8   8     1328.20     1204.90    107.33 o 
   6   8   8     1330.98     1272.44     67.67 o 
   7   8   8     1411.18     1308.29     73.65 o 
   8   8   8      990.96     1035.71     56.29 o 
   9   8   8       84.00       84.81     25.80 o 
 -13   9   8        1.90        1.75     18.23 o 
 -12   9   8     1183.91     1234.02     58.50 o 
 -11   9   8      472.08      429.56     32.73 o 
 -10   9   8      787.37      759.91     41.60 o 
  -9   9   8      652.87      580.86     48.98 o 
  -8   9   8     1179.35     1135.17     51.35 o 
  -7   9   8      669.51      622.51     34.74 o 
  -6   9   8      736.58      797.16     39.82 o 
  -5   9   8     3167.10     3101.54    108.01 o 
  -4   9   8      660.46      650.09     28.52 o 
  -3   9   8     4318.34     4289.65    116.17 o 
  -2   9   8     1060.61      984.89     44.01 o 
  -1   9   8     2716.99     2700.42    198.28 o 
   0   9   8      105.47       95.48     26.41 o 
   1   9   8     4866.59     4874.33    131.51 o 
   2   9   8      181.05      193.61     30.89 o 
   3   9   8     2828.23     2708.11    187.21 o 
   4   9   8        7.65       -2.96     29.95 o 
   5   9   8      857.93      801.10     47.37 o 
   6   9   8      178.03      183.93     28.08 o 
   7   9   8     1375.61     1478.49     92.29 o 
   8   9   8      345.96      391.46     58.15 o 
   9   9   8      289.76      268.59     51.52 o 
 -12  10   8      605.82      575.58     46.94 o 
 -11  10   8      123.70       86.56     48.04 o 
 -10  10   8      940.04      908.52     47.47 o 
  -9  10   8      379.59      384.39     30.66 o 
  -8  10   8      628.99      621.59     37.57 o 
  -7  10   8      341.25      347.32     28.64 o 
  -6  10   8      330.21      349.63     27.94 o 
  -5  10   8      810.40      845.76     54.27 o 
  -4  10   8      436.28      406.36     29.17 o 
  -3  10   8     2820.06     2863.27    102.08 o 
  -2  10   8       84.49       75.44     18.71 o 
  -1  10   8     1059.25     1089.02     39.36 o 
   0  10   8       92.52       86.78     26.91 o 
   1  10   8     3107.01     2939.30    115.16 o 
   2  10   8       29.08       26.76     20.65 o 
   3  10   8     2908.86     2912.89    138.83 o 
   4  10   8        9.04       37.78     23.11 o 
   5  10   8     1318.96     1324.33     65.70 o 
   6  10   8      413.39      396.60     36.45 o 
   7  10   8      815.08      935.08     55.81 o 
   8  10   8      225.80      207.59     51.82 o 
 -11  11   8        0.96       13.72     23.51 o 
 -10  11   8      713.15      814.93     46.44 o 
  -9  11   8      185.62      161.33     41.46 o 
  -8  11   8     1606.49     1636.43     70.10 o 
  -7  11   8      642.51      599.86     79.98 o 
  -6  11   8     1204.14     1241.92     56.85 o 
  -5  11   8      444.30      413.83     30.69 o 
  -4  11   8      879.28      938.49     46.71 o 
  -3  11   8     1347.46     1397.17     59.58 o 
  -2  11   8      348.18      352.83     28.10 o 
  -1  11   8     1247.53     1251.63     54.26 o 
   0  11   8      160.51      154.12     18.18 o 
   1  11   8     1351.26     1267.98     85.66 o 
   2  11   8        7.67       -7.69     21.37 o 
   3  11   8     1782.01     1855.75     81.86 o 
   4  11   8       12.96       10.09     25.26 o 
   5  11   8     1427.52     1566.44     75.54 o 
   6  11   8      132.03      153.48     30.71 o 
 -10  12   8      114.12      125.51     27.13 o 
  -9  12   8       23.46       -5.60     22.38 o 
  -8  12   8     1205.92     1167.90     57.53 o 
  -7  12   8      451.10      475.64     35.79 o 
  -6  12   8      879.95      916.48     48.58 o 
  -5  12   8      413.53      495.74     64.38 o 
  -4  12   8      549.18      560.10     36.47 o 
  -3  12   8      279.77      308.50     33.49 o 
  -2  12   8       88.40       78.60     20.00 o 
  -1  12   8      483.03      487.23     33.16 o 
   0  12   8      310.05      295.80     26.38 o 
   1  12   8     1272.00     1333.63     64.61 o 
   2  12   8        1.68       16.00     23.65 o 
   3  12   8     1269.86     1330.04     67.02 o 
   4  12   8       30.20       19.24     26.40 o 
   5  12   8      826.01      777.70     69.41 o 
  -8  13   8      483.96      474.58     61.79 o 
  -7  13   8      194.13      166.67     27.94 o 
  -6  13   8      815.65      871.58     49.40 o 
  -5  13   8      429.43      378.02     41.66 o 
  -4  13   8      653.81      684.77     42.02 o 
  -3  13   8      457.85      525.38     48.68 o 
  -2  13   8      260.64      242.54     27.54 o 
  -1  13   8      424.20      485.77     33.85 o 
   0  13   8      249.83      196.63     41.66 o 
   1  13   8      717.17      711.88     69.16 o 
   2  13   8      132.32      123.30     29.45 o 
   3  13   8      707.94      770.49     50.59 o 
  -6  14   8      352.74      383.33     35.99 o 
  -5  14   8      323.90      380.14     34.44 o 
  -4  14   8      595.50      635.86     42.28 o 
  -3  14   8      353.06      366.02     32.72 o 
  -2  14   8      530.30      566.78     38.54 o 
  -1  14   8      702.89      716.45     42.57 o 
   0  14   8      121.39      107.83     41.46 o 
  -1 -15   9      441.02      404.15     29.15 o 
   0 -15   9        8.34      -17.69     17.69 o 
   1 -15   9      399.06      362.29     27.59 o 
   2 -15   9      490.44      462.54     34.84 o 
   3 -15   9      240.80      249.94     27.92 o 
   4 -15   9      109.82       99.91     24.80 o 
   5 -15   9      266.05      259.92     58.80 o 
  -4 -14   9       51.98       37.20     19.36 o 
  -3 -14   9      540.45      499.50     38.72 o 
  -2 -14   9       50.42       57.46     28.20 o 
  -1 -14   9      330.01      298.78     24.63 o 
   0 -14   9       91.44       43.99     18.56 o 
   1 -14   9      402.20      358.46     25.26 o 
   2 -14   9      332.38      259.75     45.40 o 
   3 -14   9      132.10      128.13     22.99 o 
   4 -14   9      305.45      364.24     71.51 o 
   5 -14   9      105.40      113.97     23.24 o 
   6 -14   9      145.38      164.70     35.58 o 
   7 -14   9       70.29       82.16     22.78 o 
  -5 -13   9      348.16      331.83     59.80 o 
  -4 -13   9       60.27       62.39     53.27 o 
  -3 -13   9      946.00      953.64     41.04 o 
  -2 -13   9       69.02       43.99     18.04 o 
  -1 -13   9      818.35      800.93     36.95 o 
   0 -13   9      221.17      213.36     36.68 o 
   1 -13   9      873.53      857.27     37.44 o 
   2 -13   9      238.31      195.26     35.43 o 
   3 -13   9      227.70      179.65     28.30 o 
   4 -13   9      475.33      433.09     32.19 o 
   5 -13   9      301.83      297.85     28.42 o 
   6 -13   9      786.90      797.16     43.50 o 
   7 -13   9      126.47      120.66     23.99 o 
   8 -13   9      251.85      283.76     29.29 o 
   9 -13   9       43.57       98.90     25.17 o 
  -7 -12   9      479.52      626.67     68.67 o 
  -6 -12   9      250.43      215.45     27.98 o 
  -5 -12   9      398.08      480.48     36.82 o 
  -4 -12   9       94.91      114.02     21.94 o 
  -3 -12   9     1010.66      965.09     56.06 o 
  -2 -12   9        8.05      -13.71     15.05 o 
  -1 -12   9     1224.60     1280.65     49.38 o 
   0 -12   9       17.30      -10.01     16.05 o 
   1 -12   9     1058.52      986.46     39.49 o 
   2 -12   9      119.45       74.67     16.84 o 
   3 -12   9      641.59      613.12     44.40 o 
   4 -12   9      372.91      374.85     28.66 o 
   5 -12   9      677.34      722.24     39.41 o 
   6 -12   9      870.05      880.10     52.77 o 
   7 -12   9      274.70      217.64     24.97 o 
   8 -12   9      920.24     1009.04     50.30 o 
   9 -12   9       85.99      100.35     23.74 o 
  10 -12   9      679.10      709.19     72.75 o 
  -8 -11   9      688.62      742.27     74.45 o 
  -7 -11   9      689.12      647.20     64.98 o 
  -6 -11   9      273.34      219.92     25.77 o 
  -5 -11   9      913.84      898.09     44.89 o 
  -4 -11   9       11.73        0.58     30.25 o 
  -3 -11   9     1643.03     1729.80    122.13 o 
  -2 -11   9        1.94        8.80     17.24 o 
  -1 -11   9      992.01      960.79     38.07 o 
   0 -11   9       23.72       24.86     14.43 o 
   1 -11   9     1014.00      904.09     36.92 o 
   2 -11   9       62.05       26.52     15.53 o 
   3 -11   9     1885.90     1807.69     58.26 o 
   4 -11   9      378.98      359.25     22.87 o 
   5 -11   9      585.98      623.06     34.96 o 
   6 -11   9      710.19      679.43     37.16 o 
   7 -11   9      549.13      556.73     33.98 o 
   8 -11   9      977.11      918.05     46.11 o 
   9 -11   9      303.16      368.35     51.72 o 
  10 -11   9      375.72      420.47     58.50 o 
  11 -11   9       58.76       79.43     41.86 o 
  -9 -10   9      436.37      395.55     56.71 o 
  -8 -10   9      962.95     1014.75     83.42 o 
  -7 -10   9      766.97      829.33     43.51 o 
  -6 -10   9       32.71       18.66     33.04 o 
  -5 -10   9     1312.43     1422.02     59.19 o 
  -4 -10   9      567.44      517.70     31.49 o 
  -3 -10   9     1584.38     1528.93     51.34 o 
  -2 -10   9        6.76        4.52     20.93 o 
  -1 -10   9     2774.78     2810.38     82.27 o 
   0 -10   9      377.65      325.69     21.21 o 
   1 -10   9     1143.25      930.57     78.58 o 
   2 -10   9      872.83      875.38     38.67 o 
   3 -10   9     4141.93     4031.02    138.58 o 
   4 -10   9      127.45      116.55     18.34 o 
   5 -10   9     1823.80     1816.52     58.75 o 
   6 -10   9      866.75      871.83     41.44 o 
   7 -10   9      349.04      342.97     26.91 o 
   8 -10   9      886.07      932.03     44.86 o 
   9 -10   9      275.76      302.77     47.54 o 
  10 -10   9      513.32      601.05     64.18 o 
  11 -10   9      190.92      242.47     46.74 o 
 -10  -9   9      565.93      525.41     61.99 o 
  -9  -9   9      264.59      315.83     50.33 o 
  -8  -9   9      933.34      941.40     76.94 o 
  -7  -9   9      918.46      951.22     55.46 o 
  -6  -9   9       54.77       68.95     20.78 o 
  -5  -9   9     1298.79     1262.12     52.66 o 
  -4  -9   9      314.63      244.45     27.56 o 
  -3  -9   9      816.13      800.68     32.47 o 
  -2  -9   9       59.50       41.41     13.58 o 
  -1  -9   9     5385.72     5109.47    137.15 o 
   0  -9   9        7.30       -4.72     12.99 o 
   1  -9   9     1832.45     1739.95     53.76 o 
   2  -9   9     1187.31     1054.69     65.33 o 
   3  -9   9     2406.41     2260.71     65.83 o 
   4  -9   9       55.05       27.27     14.02 o 
   5  -9   9     3807.13     3473.91    219.60 o 
   6  -9   9      131.94      103.91     18.01 o 
   7  -9   9      813.76      835.63     40.05 o 
   8  -9   9      994.32     1053.67     38.41 o 
   9  -9   9      232.48      233.91     25.95 o 
  10  -9   9      929.15      901.52     66.87 o 
  11  -9   9      217.37      198.91     29.01 o 
  12  -9   9      646.84      692.48     46.64 o 
 -11  -8   9      130.01      104.05     42.85 o 
 -10  -8   9      610.31      732.61     68.77 o 
  -9  -8   9      246.88      304.56     47.64 o 
  -8  -8   9      748.35      723.94     37.72 o 
  -7  -8   9      977.18      986.01     44.78 o 
  -6  -8   9     1170.44     1079.26     47.05 o 
  -5  -8   9     3242.09     3243.91    116.85 o 
  -4  -8   9     1871.13     1696.80     63.98 o 
  -3  -8   9     3572.59     3430.25     95.37 o 
  -2  -8   9      167.27      140.84     15.58 o 
  -1  -8   9     3204.35     2774.98    189.75 o 
   0  -8   9      660.82      630.63     26.26 o 
   1  -8   9     2887.59     2557.49     71.91 o 
   2  -8   9     1521.27     1371.87     43.61 o 
   3  -8   9     4045.55     3427.35     93.63 o 
   4  -8   9        4.46       -9.22      9.22 o 
   5  -8   9     2133.04     1939.55     49.34 o 
   6  -8   9      361.64      351.02     17.94 o 
   7  -8   9     1815.99     1816.80     55.34 o 
   8  -8   9      118.95      119.59     15.51 o 
   9  -8   9     1295.69     1265.27    127.77 o 
  10  -8   9      776.09      798.33     46.02 o 
  11  -8   9      232.99      246.18     30.29 o 
  12  -8   9      382.65      407.70     37.84 o 
  13  -8   9       91.91       61.19     41.96 o 
 -11  -7   9      341.04      351.60     50.53 o 
 -10  -7   9     1710.17     1711.88    111.02 o 
  -9  -7   9      495.11      558.10     55.01 o 
  -8  -7   9      433.76      425.42     33.88 o 
  -7  -7   9     1737.06     1720.73     65.32 o 
  -6  -7   9      581.55      600.46     31.94 o 
  -5  -7   9     3561.05     3375.21    112.86 o 
  -4  -7   9     4327.96     4175.00    136.25 o 
  -3  -7   9     4809.54     4802.80    127.91 o 
  -2  -7   9       11.48       20.70     11.87 o 
  -1  -7   9     4262.64     3678.53    116.55 o 
   0  -7   9      135.76      147.28     14.01 o 
   1  -7   9     6562.00     6272.19    174.66 o 
   2  -7   9       48.24       45.32     16.84 o 
   3  -7   9     5472.05     4980.51    114.08 o 
   4  -7   9      236.33      154.97     18.79 o 
   5  -7   9     4453.65     4120.66     94.72 o 
   6  -7   9     2397.32     2174.58     91.29 o 
   7  -7   9      938.07      919.29     28.40 o 
   8  -7   9       51.14       45.02     18.09 o 
   9  -7   9     1216.80     1146.14     54.05 o 
  10  -7   9      909.19      908.36     48.61 o 
  11  -7   9      145.00      140.60     25.86 o 
  12  -7   9      624.59      605.74     50.93 o 
  13  -7   9       89.32       61.19     39.12 o 
 -12  -6   9     1439.74     1447.18    102.65 o 
 -11  -6   9      206.80      247.86     44.95 o 
 -10  -6   9     2023.71     2148.79    128.86 o 
  -9  -6   9       79.98       77.64     31.79 o 
  -8  -6   9      797.46      832.96     38.41 o 
  -7  -6   9     1658.91     1695.79     63.45 o 
  -6  -6   9     1201.75     1191.75     47.42 o 
  -5  -6   9     1635.64     1698.41     61.79 o 
  -4  -6   9     1325.35     1261.20     48.33 o 
  -3  -6   9     2621.89     2672.46     74.51 o 
  -2  -6   9     2738.17     2620.30     62.23 o 
  -1  -6   9     5474.81     5199.78    116.64 o 
   0  -6   9     1962.75     2114.06     78.83 o 
   1  -6   9     5439.72     5095.58    113.91 o 
   2  -6   9     1624.94     1641.59     73.55 o 
   3  -6   9     2431.96     2190.80     52.87 o 
   4  -6   9      182.56      187.91     11.09 o 
   5  -6   9     9898.13     9531.21    208.51 o 
   6  -6   9      219.70      197.13     12.89 o 
   7  -6   9     3205.62     3032.59     72.23 o 
   8  -6   9       99.44       83.32     14.77 o 
   9  -6   9      976.27      858.99     51.38 o 
  10  -6   9      621.89      583.22     51.87 o 
  11  -6   9      732.26      753.60     45.22 o 
  12  -6   9      833.22      830.64     56.21 o 
  13  -6   9      335.80      342.87     36.40 o 
 -13  -5   9      125.60       64.62     28.49 o 
 -12  -5   9     1690.76     1803.48     82.31 o 
 -11  -5   9       26.38       10.24     21.38 o 
 -10  -5   9     1471.77     1544.59     70.26 o 
  -9  -5   9        7.87       12.54     13.33 o 
  -8  -5   9     1091.92     1101.78     45.90 o 
  -7  -5   9     1420.79     1391.21     73.75 o 
  -6  -5   9     8014.24     7931.46    247.62 o 
  -5  -5   9      653.35      681.09     30.47 o 
  -4  -5   9       69.86       55.68     36.08 o 
  -3  -5   9     5976.15     6349.14    141.04 o 
  -2  -5   9     4479.16     4435.45    100.18 o 
  -1  -5   9     2412.36     2190.94     56.86 o 
   0  -5   9     5331.70     5505.31    122.04 o 
   1  -5   9     6682.44     6051.13    133.58 o 
   2  -5   9      817.28      754.32     21.98 o 
   3  -5   9     1355.65     1159.33     30.49 o 
   4  -5   9       23.89       20.73     17.79 o 
   5  -5   9     5508.33     5331.91    119.68 o 
   6  -5   9       26.14       11.96      9.07 o 
   7  -5   9     3628.99     3296.32     76.95 o 
   8  -5   9      764.44      710.69     34.98 o 
   9  -5   9     1991.70     1865.58     76.51 o 
  10  -5   9      657.55      654.94     39.81 o 
  11  -5   9     1660.38     1524.42     68.90 o 
  12  -5   9      431.32      443.68     36.70 o 
  13  -5   9      537.10      467.33     39.36 o 
 -13  -4   9      206.45      140.32     39.67 o 
 -12  -4   9     1693.88     1680.68    108.73 o 
 -11  -4   9        3.25       19.33     31.19 o 
 -10  -4   9     3997.68     3968.74    141.70 o 
  -9  -4   9       19.64       47.24     16.24 o 
  -8  -4   9     2690.01     2892.66     97.87 o 
  -7  -4   9        9.23       17.35     23.62 o 
  -6  -4   9    10003.61    10869.81    419.77 o 
  -5  -4   9      817.98      830.37     28.44 o 
  -4  -4   9     5438.38     5635.91    126.03 o 
  -3  -4   9     7213.25     8240.93    180.89 o 
  -2  -4   9      971.14     1028.01     27.72 o 
  -1  -4   9     3489.07     3615.27     81.88 o 
   0  -4   9      190.92      172.85     29.10 o 
   1  -4   9     2601.02     2699.29     62.24 o 
   2  -4   9       83.72       95.68      8.02 o 
   3  -4   9     8308.35     8164.52    177.89 o 
   4  -4   9      221.42      185.69     10.84 o 
   5  -4   9     6580.54     6449.67    143.02 o 
   6  -4   9        5.85       -7.92      7.92 o 
   7  -4   9     2419.24     2293.01     68.36 o 
   8  -4   9     1802.30     1632.64     68.72 o 
   9  -4   9     2746.76     2628.33     79.13 o 
  10  -4   9      395.27      367.20     40.16 o 
  11  -4   9     1433.70     1447.90     66.92 o 
  12  -4   9      689.38      650.22     57.01 o 
  13  -4   9      865.37      880.54     52.41 o 
 -14  -3   9     1469.66     1665.23    112.62 o 
 -13  -3   9       30.01        7.37     31.79 o 
 -12  -3   9     1880.45     1878.16     79.50 o 
 -11  -3   9        2.20       16.41     19.95 o 
 -10  -3   9     7271.59     6775.38    170.08 o 
  -9  -3   9      590.37      621.88     31.89 o 
  -8  -3   9     4397.84     4267.88    138.03 o 
  -7  -3   9      739.52      840.04     35.78 o 
  -6  -3   9     3690.76     3847.68    122.53 o 
  -5  -3   9     2143.48     2196.01     53.83 o 
  -4  -3   9     7407.06     8687.38    190.06 o 
  -3  -3   9     6267.75     6724.96    147.87 o 
  -2  -3   9    10764.28    12154.74    262.52 o 
  -1  -3   9     8175.19     9224.88    200.71 o 
   0  -3   9       62.58       96.62     15.45 o 
   1  -3   9     6385.87     6215.49    148.00 o 
   2  -3   9      953.72      854.31     22.97 o 
   3  -3   9     8449.99     7872.29    172.34 o 
   4  -3   9       33.60       15.07     11.06 o 
   5  -3   9     6332.13     5994.74    132.63 o 
   6  -3   9      187.35      194.73     11.16 o 
   7  -3   9     1611.72     1611.31     52.42 o 
   8  -3   9     2280.01     1972.05     69.41 o 
   9  -3   9     4094.88     4040.95    115.11 o 
  10  -3   9       75.99       86.31     44.55 o 
  11  -3   9     1226.58     1219.14     58.96 o 
  12  -3   9      597.31      546.76     38.98 o 
  13  -3   9      639.48      672.34     45.47 o 
 -14  -2   9     1483.53     1429.63     68.95 o 
 -13  -2   9       88.50       94.74     26.04 o 
 -12  -2   9     1433.37     1489.14     66.89 o 
 -11  -2   9       51.27      -15.65     28.40 o 
 -10  -2   9     4122.15     4177.33    136.88 o 
  -9  -2   9        3.79        8.16     11.73 o 
  -8  -2   9     5411.50     5441.78    173.21 o 
  -7  -2   9      155.57      160.86     13.01 o 
  -6  -2   9     2289.68     2344.72     64.62 o 
  -5  -2   9     5153.05     5773.30    128.22 o 
  -4  -2   9    10368.48    11583.84    251.29 o 
  -3  -2   9      751.55      699.28     27.21 o 
  -2  -2   9      708.60      840.63     22.55 o 
  -1  -2   9     3659.29     3618.59    105.39 o 
   0  -2   9     5376.07     5524.65    136.26 o 
   1  -2   9     8338.88     9085.22    397.40 o 
   2  -2   9      149.22      102.02     11.31 o 
   3  -2   9     4691.62     4518.87    173.01 o 
   4  -2   9      712.90      735.24     20.87 o 
   5  -2   9     7668.65     7469.96    302.07 o 
   6  -2   9        0.36       -0.19     10.21 o 
   7  -2   9      816.95      798.79     31.64 o 
   8  -2   9      367.14      297.03     19.67 o 
   9  -2   9     3960.93     3619.33    138.48 o 
  10  -2   9      119.06      108.55     16.30 o 
  11  -2   9     1523.51     1379.81     93.18 o 
  12  -2   9      190.77      174.43     27.01 o 
  13  -2   9      773.54      665.63     45.34 o 
 -14  -1   9      835.31      837.24     54.46 o 
 -13  -1   9      154.12      149.63     25.47 o 
 -12  -1   9     1283.19     1252.52     59.40 o 
 -11  -1   9       69.66       77.09     18.34 o 
 -10  -1   9     1623.62     1662.59     62.97 o 
  -9  -1   9       46.14       66.24     29.10 o 
  -8  -1   9     3705.39     3614.12     82.05 o 
  -7  -1   9      138.24      128.86     34.83 o 
  -6  -1   9     2939.24     2994.71     80.38 o 
  -5  -1   9     1482.30     1814.39     44.50 o 
  -4  -1   9    12214.53    14134.08    304.94 o 
  -3  -1   9     4279.39     4678.63    104.15 o 
  -2  -1   9     3471.54     3632.89     92.27 o 
  -1  -1   9     1127.79     1045.18     30.74 o 
   0  -1   9    12168.23    14267.94    343.70 o 
   1  -1   9     7821.06     7368.45    160.23 o 
   2  -1   9     2147.54     1904.77     52.92 o 
   3  -1   9     5834.05     5224.23    191.85 o 
   4  -1   9     2250.15     2326.63     61.94 o 
   5  -1   9     4318.32     3918.80    206.65 o 
   6  -1   9      519.96      487.01     27.51 o 
   7  -1   9     2217.73     2237.36     66.88 o 
   8  -1   9       29.07       19.43     13.40 o 
   9  -1   9     4868.70     4475.74    125.03 o 
  10  -1   9       35.86       41.84     14.81 o 
  11  -1   9     1691.97     1558.45     54.68 o 
  12  -1   9      100.14       53.39     24.37 o 
  13  -1   9      822.77      834.63     49.89 o 
 -14   0   9      625.96      583.11     72.50 o 
 -13   0   9      423.47      377.60     33.40 o 
 -12   0   9     1338.59     1375.12     90.89 o 
 -11   0   9      384.32      337.63     24.77 o 
 -10   0   9     2218.97     2256.28     79.88 o 
  -9   0   9      320.15      310.60     36.92 o 
  -8   0   9     5921.63     6335.95    163.61 o 
  -7   0   9       45.13       67.01     10.61 o 
  -6   0   9     4992.37     5654.26    122.76 o 
  -5   0   9      472.53      456.83     14.07 o 
  -4   0   9     7337.86     8027.81    175.90 o 
  -3   0   9     4903.71     5172.57    114.63 o 
  -2   0   9     1366.69     1183.99     29.50 o 
  -1   0   9     4570.62     5115.61    126.92 o 
   0   0   9    10158.65    10789.20    232.62 o 
   1   0   9     9253.35     9299.32    286.48 o 
   2   0   9     7966.40     8432.90    182.36 o 
   3   0   9     9021.70     8588.35    302.32 o 
   4   0   9     2364.11     2126.84     49.73 o 
   5   0   9     7340.83     6991.85    185.55 o 
   6   0   9      389.60      388.94     19.36 o 
   7   0   9     6572.42     6070.06    164.81 o 
   8   0   9     1228.22     1088.86     61.14 o 
   9   0   9     4572.72     4278.14    121.44 o 
  10   0   9       51.33       37.37     23.07 o 
  11   0   9     1978.90     2024.27     73.55 o 
  12   0   9      166.19      170.95     21.15 o 
  13   0   9     1342.37     1373.72     68.15 o 
 -14   1   9      576.51      552.50     44.00 o 
 -13   1   9      809.94      806.07     47.07 o 
 -12   1   9     1411.85     1407.71     92.19 o 
 -11   1   9      271.36      274.95     22.56 o 
 -10   1   9     3504.92     3499.78    117.61 o 
  -9   1   9     2105.93     2173.30     76.73 o 
  -8   1   9     3235.00     3262.89    108.20 o 
  -7   1   9        4.30        7.17      8.94 o 
  -6   1   9     8320.85     9033.91    198.12 o 
  -5   1   9       98.85      117.05      9.22 o 
  -4   1   9    12644.07    14436.41    312.29 o 
  -3   1   9      841.61     1123.43     28.84 o 
  -2   1   9     2103.27     2040.39     41.85 o 
  -1   1   9     4257.44     4710.10     91.07 o 
   0   1   9    10707.00    11508.68    216.91 o 
   1   1   9    12793.36    13421.84    292.65 o 
   2   1   9     5464.49     5410.85    119.19 o 
   3   1   9     8682.50     8481.08    229.62 o 
   4   1   9     4775.34     4648.90    125.96 o 
   5   1   9     4672.11     4453.53    121.86 o 
   6   1   9      261.04      236.20     16.49 o 
   7   1   9     3711.85     3514.44    125.42 o 
   8   1   9      596.11      537.21     25.61 o 
   9   1   9     2415.64     2296.49     71.06 o 
  10   1   9      294.43      258.72     20.90 o 
  11   1   9     1731.86     1707.71     59.40 o 
  12   1   9       19.29       58.64     28.55 o 
  13   1   9     1305.05     1246.07    111.32 o 
 -15   2   9     1166.32     1084.51     86.11 o 
 -14   2   9      772.96      766.19     47.74 o 
 -13   2   9      758.53      651.87     42.71 o 
 -12   2   9     1839.45     1764.99     68.22 o 
 -11   2   9     1002.35      999.35     44.66 o 
 -10   2   9     4680.03     4592.67    150.18 o 
  -9   2   9      426.94      408.13     30.15 o 
  -8   2   9     5046.63     5507.82    175.35 o 
  -7   2   9       11.51       24.57     12.62 o 
  -6   2   9     8173.29     8910.47    196.06 o 
  -5   2   9      711.61      696.98     21.08 o 
  -4   2   9     6958.01     7676.07    168.48 o 
  -3   2   9        9.96       49.97     16.15 o 
  -2   2   9     3712.29     3608.99    127.62 o 
  -1   2   9     4124.21     4185.94     93.44 o 
   0   2   9    13747.32    14289.58    307.35 o 
   1   2   9     1796.97     1916.46     45.33 o 
   2   2   9      949.18      915.93     24.27 o 
   3   2   9     7635.53     7129.54    156.17 o 
   4   2   9     1460.22     1288.90     36.01 o 
   5   2   9     5245.75     4608.85    269.33 o 
   6   2   9      521.26      531.39     24.44 o 
   7   2   9     2429.68     2370.56     71.64 o 
   8   2   9       19.61        6.95     13.54 o 
   9   2   9     2867.34     2856.64     85.96 o 
  10   2   9      249.63      266.59     21.86 o 
  11   2   9     1381.51     1324.51     49.72 o 
  12   2   9       64.89      103.57     21.96 o 
  13   2   9      826.98      911.62     43.67 o 
 -14   3   9      834.07      765.11     48.83 o 
 -13   3   9     1240.54     1098.76     81.92 o 
 -12   3   9     1073.31     1146.58     51.97 o 
 -11   3   9     1346.16     1270.57     52.70 o 
 -10   3   9     2711.95     2577.29     90.11 o 
  -9   3   9      398.43      434.00     26.52 o 
  -8   3   9     7879.20     8366.17    260.97 o 
  -7   3   9       17.39       31.55     12.73 o 
  -6   3   9    10753.74    11575.51    291.62 o 
  -5   3   9      143.78      202.42     10.46 o 
  -4   3   9    18085.96    19947.56    427.31 o 
  -3   3   9      198.49      226.19     14.85 o 
  -2   3   9     6555.08     6761.21    215.57 o 
  -1   3   9      520.65      559.96     17.47 o 
   0   3   9     1922.53     1904.53     45.73 o 
   1   3   9     2286.47     2028.66     48.32 o 
   2   3   9     2210.78     2082.01     49.27 o 
   3   3   9     2462.51     2337.17     55.07 o 
   4   3   9     2625.09     2490.05     72.30 o 
   5   3   9     6686.28     6790.02    320.41 o 
   6   3   9     1976.74     1850.21     50.77 o 
   7   3   9     1139.51     1088.43     39.61 o 
   8   3   9      445.65      426.19     24.12 o 
   9   3   9     3067.66     2959.50     89.43 o 
  10   3   9       15.24      -11.08     15.44 o 
  11   3   9     1702.25     1696.60     60.45 o 
  12   3   9        0.93      -19.58     19.58 o 
 -14   4   9      799.49      727.33     47.84 o 
 -13   4   9     1189.43     1223.34     87.30 o 
 -12   4   9     1060.13     1006.23     46.26 o 
 -11   4   9     1676.45     1629.37     63.84 o 
 -10   4   9      673.16      625.55     32.68 o 
  -9   4   9     1659.62     1653.75     62.45 o 
  -8   4   9     5030.80     5089.94    164.06 o 
  -7   4   9      401.13      405.99     37.27 o 
  -6   4   9     6305.14     6223.40    161.31 o 
  -5   4   9      195.10      192.83     13.16 o 
  -4   4   9    11136.49    11670.56    253.64 o 
  -3   4   9      104.74      107.42     16.10 o 
  -2   4   9     8790.25     8962.68    195.58 o 
  -1   4   9      475.24      492.56     16.59 o 
   0   4   9     5471.65     5568.97    137.68 o 
   1   4   9     1920.41     1953.62     47.39 o 
   2   4   9     4897.41     4646.23    147.35 o 
   3   4   9     1174.99     1047.52    101.65 o 
   4   4   9     5338.03     5206.94    291.71 o 
   5   4   9     4682.10     4606.02    127.63 o 
   6   4   9      452.93      435.03     45.25 o 
   7   4   9     1036.14     1075.94     40.11 o 
   8   4   9      499.20      450.89     22.51 o 
   9   4   9     1821.85     1911.35     98.56 o 
  10   4   9      256.65      237.58     19.83 o 
  11   4   9     1502.23     1487.96     49.78 o 
  12   4   9        1.56       -7.22     17.42 o 
 -14   5   9      349.88      260.90     49.93 o 
 -13   5   9      989.22      978.92     47.36 o 
 -12   5   9      742.54      705.92     37.98 o 
 -11   5   9      944.49      923.57     43.07 o 
 -10   5   9      190.51      153.13     19.20 o 
  -9   5   9     1375.58     1304.01     52.57 o 
  -8   5   9      728.24      712.86     33.70 o 
  -7   5   9     1016.54     1056.44     43.03 o 
  -6   5   9     3816.81     3670.96     99.71 o 
  -5   5   9       32.42       14.70     10.31 o 
  -4   5   9     4662.45     4600.83    227.38 o 
  -3   5   9        7.93       14.43      7.39 o 
  -2   5   9     5401.76     5469.48    122.37 o 
  -1   5   9       41.27       42.51      8.08 o 
   0   5   9     6423.99     6628.08    146.78 o 
   1   5   9     1013.53      950.82     28.35 o 
   2   5   9     4384.62     4224.19     96.44 o 
   3   5   9      266.61      223.42     16.63 o 
   4   5   9     2734.82     2723.95     79.96 o 
   5   5   9     2567.22     2673.46    124.23 o 
   6   5   9     2039.65     2011.45     63.33 o 
   7   5   9     1983.73     1970.88     95.72 o 
   8   5   9      990.09      872.67     37.25 o 
   9   5   9     1482.77     1567.94     87.30 o 
  10   5   9      528.88      518.10     30.54 o 
  11   5   9     1445.72     1673.56     76.92 o 
 -14   6   9       51.42       31.96     25.94 o 
 -13   6   9     1547.97     1545.74     94.58 o 
 -12   6   9      233.57      172.96     35.28 o 
 -11   6   9      930.69      912.28     43.67 o 
 -10   6   9      842.97      892.77     42.01 o 
  -9   6   9      923.11      918.07     41.79 o 
  -8   6   9     1438.12     1324.52     53.19 o 
  -7   6   9     1322.54     1358.70     53.09 o 
  -6   6   9     3314.19     3219.10    107.69 o 
  -5   6   9      279.43      243.17     16.08 o 
  -4   6   9     4899.47     4406.84    116.94 o 
  -3   6   9       10.24        7.03      8.19 o 
  -2   6   9     3991.38     3755.30     86.89 o 
  -1   6   9      471.80      469.10     17.78 o 
   0   6   9    10183.27    10515.18    389.67 o 
   1   6   9     1068.43     1082.10     30.59 o 
   2   6   9     4855.37     4398.50    178.89 o 
   3   6   9     2056.07     2057.75    102.80 o 
   4   6   9     1555.84     1596.55    102.65 o 
   5   6   9      499.55      505.29     31.84 o 
   6   6   9     1045.04     1072.71     77.14 o 
   7   6   9     1208.49     1265.28     55.91 o 
   8   6   9     1015.03     1018.19     52.93 o 
   9   6   9     2082.13     2039.84    100.06 o 
  10   6   9      305.34      262.59     46.59 o 
  11   6   9     1129.19     1219.85     64.35 o 
 -14   7   9       38.44       60.67     41.56 o 
 -13   7   9     1297.66     1263.94     57.97 o 
 -12   7   9       22.28       11.05     18.95 o 
 -11   7   9     1482.77     1453.19    114.56 o 
 -10   7   9     1573.41     1453.32     59.81 o 
  -9   7   9     2112.62     2012.26     75.23 o 
  -8   7   9     1979.76     1676.27     64.71 o 
  -7   7   9     2576.20     2586.05     90.71 o 
  -6   7   9     2109.18     2091.14     75.32 o 
  -5   7   9      868.23      884.19     32.63 o 
  -4   7   9     4512.14     4341.24    115.88 o 
  -3   7   9      302.21      326.32     16.01 o 
  -2   7   9     8006.85     7654.48    170.36 o 
  -1   7   9        0.25       -8.23      9.34 o 
   0   7   9     7192.21     7146.59    160.10 o 
   1   7   9       19.74       12.40      9.78 o 
   2   7   9     4293.17     4033.91    114.05 o 
   3   7   9     2416.96     2345.35     71.65 o 
   4   7   9     3680.11     3415.33     99.18 o 
   5   7   9      908.40      861.63     72.60 o 
   6   7   9     1408.61     1347.91     73.25 o 
   7   7   9     1124.80     1113.63     55.86 o 
   8   7   9      691.14      641.34     42.04 o 
   9   7   9     1071.86     1113.55     66.92 o 
  10   7   9      120.63      115.92     27.87 o 
 -13   8   9      915.09      915.53     47.90 o 
 -12   8   9        5.53        3.57     19.29 o 
 -11   8   9     1159.51     1146.16    105.99 o 
 -10   8   9      991.83      944.40     46.31 o 
  -9   8   9     1416.10     1505.43     61.75 o 
  -8   8   9     2393.36     2232.23    111.62 o 
  -7   8   9     1010.53      960.90     44.04 o 
  -6   8   9     1819.97     1860.79     69.98 o 
  -5   8   9       14.86        5.45     18.29 o 
  -4   8   9     2882.39     2707.64    123.03 o 
  -3   8   9     2429.59     2404.87     69.90 o 
  -2   8   9     4893.90     4774.40    110.19 o 
  -1   8   9       25.76       30.10     11.44 o 
   0   8   9     4885.95     4741.58    109.64 o 
   1   8   9      220.15      216.66     19.83 o 
   2   8   9     3215.17     3077.58    150.74 o 
   3   8   9       45.67        9.39     19.41 o 
   4   8   9     2361.01     2355.27    138.23 o 
   5   8   9      449.14      479.31     35.54 o 
   6   8   9     1928.47     1971.33     83.61 o 
   7   8   9     1489.50     1581.74     72.70 o 
   8   8   9      361.28      356.85     35.25 o 
   9   8   9      691.21      665.69     45.75 o 
 -13   9   9      719.00      723.74     43.35 o 
 -12   9   9       67.84       26.77     21.67 o 
 -11   9   9     1275.69     1177.78     55.05 o 
 -10   9   9      212.68      208.36     47.69 o 
  -9   9   9     1921.83     1904.52     75.00 o 
  -8   9   9      710.93      666.83     36.96 o 
  -7   9   9      733.80      769.13     39.47 o 
  -6   9   9     2816.17     2714.35     96.49 o 
  -5   9   9      381.63      409.81     28.08 o 
  -4   9   9     2659.88     2645.61     76.78 o 
  -3   9   9      265.30      247.34     19.33 o 
  -2   9   9     1496.78     1459.32     58.36 o 
  -1   9   9      133.81      124.96     15.82 o 
   0   9   9     4051.19     4019.60    109.79 o 
   1   9   9      454.51      403.70     22.18 o 
   2   9   9     1956.33     2105.92     85.29 o 
   3   9   9      225.73      193.38     26.86 o 
   4   9   9     1301.38     1296.88     61.80 o 
   5   9   9      112.35       94.54     23.70 o 
   6   9   9     1917.38     1999.56     87.49 o 
   7   9   9      560.33      567.24     42.28 o 
   8   9   9      794.56      793.71     50.97 o 
 -12  10   9       30.34        7.60     22.47 o 
 -11  10   9     1021.23     1084.07     57.40 o 
 -10  10   9       37.25       41.45     20.46 o 
  -9  10   9      935.62     1073.24     51.38 o 
  -8  10   9      130.10      150.08     22.74 o 
  -7  10   9     1646.68     1546.80     64.52 o 
  -6  10   9      416.18      430.56     30.13 o 
  -5  10   9     2446.87     2438.71     89.66 o 
  -4  10   9     2869.80     2853.50    101.89 o 
  -3  10   9      936.96      962.31     45.85 o 
  -2  10   9     1216.25     1280.85     54.43 o 
  -1  10   9      826.24      809.36     43.65 o 
   0  10   9     2407.61     2391.32     71.81 o 
   1  10   9       44.37       62.86     21.26 o 
   2  10   9     2600.95     2295.61    111.97 o 
   3  10   9       21.14       26.92     21.61 o 
   4  10   9     1032.07      969.06     53.26 o 
   5  10   9      176.89      200.45     29.13 o 
   6  10   9      793.35      858.21     51.91 o 
   7  10   9       80.45      123.11     49.23 o 
 -11  11   9      890.93      901.57     50.17 o 
 -10  11   9       37.71       47.49     22.52 o 
  -9  11   9      824.64      824.88     46.28 o 
  -8  11   9      395.95      383.38     32.28 o 
  -7  11   9     1243.46     1247.50     61.04 o 
  -6  11   9       29.60       -0.13     19.44 o 
  -5  11   9     1883.41     1934.05     76.54 o 
  -4  11   9      634.72      617.09     36.77 o 
  -3  11   9      186.70      183.47     23.22 o 
  -2  11   9      840.04      825.25     66.03 o 
  -1  11   9      252.95      259.99     45.84 o 
   0  11   9     1093.61     1089.11     40.92 o 
   1  11   9       71.49       45.40     22.93 o 
   2  11   9     1941.02     1916.23     82.87 o 
   3  11   9       74.29       66.50     31.64 o 
   4  11   9     1250.18     1290.99     64.94 o 
   5  11   9      354.37      387.98     36.91 o 
   6  11   9      709.83      737.64     49.73 o 
 -10  12   9       13.89       -3.41     22.88 o 
  -9  12   9      836.46      852.51     48.55 o 
  -8  12   9      238.53      238.99     30.09 o 
  -7  12   9      751.37      827.03     46.55 o 
  -6  12   9      387.68      384.74     32.66 o 
  -5  12   9     1220.05     1169.72     55.80 o 
  -4  12   9      398.36      393.51     31.48 o 
  -3  12   9      286.66      257.74     29.75 o 
  -2  12   9      500.90      535.75     35.41 o 
  -1  12   9      318.75      291.62     27.25 o 
   0  12   9     1017.03      950.86     76.84 o 
   1  12   9       40.63       11.20     30.20 o 
   2  12   9     1098.63     1003.56     55.80 o 
   3  12   9       68.53       20.49     25.42 o 
   4  12   9      728.71      806.46     50.90 o 
  -8  13   9       31.29        3.62     24.88 o 
  -7  13   9      662.87      743.83     63.19 o 
  -6  13   9      288.82      310.03     32.37 o 
  -5  13   9      648.80      674.36     42.17 o 
  -4  13   9      349.45      356.12     32.41 o 
  -3  13   9      671.59      705.46     41.73 o 
  -2  13   9      694.84      769.92     43.66 o 
  -1  13   9      262.26      280.11     28.75 o 
   0  13   9      990.97     1014.15     82.72 o 
   1  13   9      199.92      184.67     45.15 o 
   2  13   9      968.59      958.44     85.61 o 
  -5  14   9      495.35      539.45     39.65 o 
  -4  14   9       41.96       25.37     24.78 o 
  -3  14   9      989.68     1060.88     54.35 o 
  -2  14   9      336.78      355.70     32.67 o 
  -1  14   9      296.89      294.30     52.22 o 
   0 -15  10      219.58      204.63     27.51 o 
   1 -15  10      331.60      305.46     30.44 o 
   2 -15  10      275.57      323.70     37.17 o 
   3 -15  10      193.47       79.73     42.36 o 
   4 -15  10      138.66      168.73     50.33 o 
  -4 -14  10      468.23      511.56     63.09 o 
  -3 -14  10        3.06      -20.36     20.36 o 
  -2 -14  10      469.22      503.88     36.39 o 
  -1 -14  10        1.08       20.43     42.46 o 
   0 -14  10      432.10      415.57     48.39 o 
   1 -14  10      365.01      362.93     36.38 o 
   2 -14  10      499.29      463.49     28.43 o 
   3 -14  10      133.19      137.67     43.40 o 
   4 -14  10      182.94      174.95     29.05 o 
   5 -14  10      326.80      346.82     70.86 o 
   6 -14  10       34.23       27.15     20.40 o 
   7 -14  10      250.71      212.76     27.69 o 
  -5 -13  10      106.24       78.32     22.97 o 
  -4 -13  10      706.24      727.20     41.85 o 
  -3 -13  10       19.00       39.45     21.02 o 
  -2 -13  10      924.86      901.63     39.82 o 
  -1 -13  10       18.01        7.16     16.74 o 
   0 -13  10      693.72      687.81     44.35 o 
   1 -13  10      107.95       84.96     18.44 o 
   2 -13  10      552.37      552.61     31.69 o 
   3 -13  10       40.70       -5.53     29.25 o 
   4 -13  10      509.24      549.38     39.57 o 
   5 -13  10      606.87      650.00     50.28 o 
   6 -13  10       79.45       72.31     21.36 o 
   7 -13  10      321.16      279.89     27.91 o 
   8 -13  10       25.28       39.79     22.21 o 
  -6 -12  10      388.76      428.24     41.26 o 
  -5 -12  10       92.39       88.53     21.60 o 
  -4 -12  10      920.17      924.14     81.47 o 
  -3 -12  10       39.86       45.05     19.93 o 
  -2 -12  10     1724.69     1634.32     56.26 o 
  -1 -12  10        3.31      -14.46     14.46 o 
   0 -12  10      425.21      373.48     24.30 o 
   1 -12  10       63.26       67.35     16.70 o 
   2 -12  10      646.64      586.08     42.21 o 
   3 -12  10      130.64      120.74     18.22 o 
   4 -12  10      800.08      792.31     41.45 o 
   5 -12  10      291.13      305.55     51.62 o 
   6 -12  10      448.58      465.76     39.42 o 
   7 -12  10      673.46      597.23     37.43 o 
   8 -12  10       53.39       61.71     40.71 o 
   9 -12  10      480.70      386.48     53.52 o 
  10 -12  10       93.61      127.27     45.94 o 
  -7 -11  10      986.17      983.15     62.59 o 
  -6 -11  10      330.74      307.95     33.79 o 
  -5 -11  10       29.88       45.76     20.00 o 
  -4 -11  10     1881.09     1857.11     60.97 o 
  -3 -11  10      244.48      242.97     21.23 o 
  -2 -11  10     1635.07     1666.06     56.18 o 
  -1 -11  10       11.98      -14.25     14.25 o 
   0 -11  10     1206.19     1221.10     44.33 o 
   1 -11  10       13.37       24.62     14.71 o 
   2 -11  10     2614.76     2497.11    132.30 o 
   3 -11  10      325.33      286.21     21.32 o 
   4 -11  10     1276.00     1298.88     45.46 o 
   5 -11  10      273.87      262.16     26.16 o 
   6 -11  10      489.28      512.69     32.17 o 
   7 -11  10      572.75      534.33     33.67 o 
   8 -11  10      647.28      737.32     41.02 o 
   9 -11  10      644.74      650.99     64.98 o 
  10 -11  10      210.11      238.79     50.33 o 
  -7 -10  10      862.58      843.93     55.31 o 
  -6 -10  10      853.44      848.81     42.91 o 
  -5 -10  10      316.74      232.80     24.43 o 
  -4 -10  10     1156.36     1219.48     52.37 o 
  -3 -10  10       83.06       71.54     15.85 o 
  -2 -10  10     2541.46     2567.13     76.68 o 
  -1 -10  10      244.41      204.00     18.75 o 
   0 -10  10     2131.67     2050.09     63.26 o 
   1 -10  10        0.49       -7.09     13.43 o 
   2 -10  10     4546.52     4295.51    226.83 o 
   3 -10  10      367.65      307.87     20.88 o 
   4 -10  10     2171.45     2075.86     66.47 o 
   5 -10  10      680.28      635.64     28.79 o 
   6 -10  10      520.72      592.26     33.43 o 
   7 -10  10      183.65      142.61     20.79 o 
   8 -10  10      477.49      498.77     32.30 o 
   9 -10  10      499.60      610.72     62.99 o 
  10 -10  10      437.00      460.43     55.81 o 
  11 -10  10      895.21      863.76     77.14 o 
  -7  -9  10      344.16      350.79     27.88 o 
  -6  -9  10     1782.46     1812.66     70.54 o 
  -5  -9  10      508.61      546.34     66.32 o 
  -4  -9  10      266.17      344.67     29.70 o 
  -3  -9  10      295.92      260.64     32.74 o 
  -2  -9  10     2582.85     2291.96     68.99 o 
  -1  -9  10        2.55        4.44     13.67 o 
   0  -9  10     2933.36     2845.95     81.58 o 
   1  -9  10       63.31       28.09     12.89 o 
   2  -9  10     2343.07     2109.46     74.85 o 
   3  -9  10      793.79      749.28     30.44 o 
   4  -9  10     2648.39     2458.21    149.89 o 
   5  -9  10      517.78      459.54     23.29 o 
   6  -9  10      610.82      593.49     25.92 o 
   7  -9  10     1462.76     1442.80     58.23 o 
   8  -9  10      679.82      696.43     37.17 o 
   9  -9  10      494.87      508.38     37.87 o 
  10  -9  10      206.57      256.73     30.12 o 
  11  -9  10      809.61      855.68     49.61 o 
  12  -9  10       71.09       44.85     26.75 o 
  -8  -8  10      602.65      570.26     33.68 o 
  -7  -8  10     1834.43     1719.24     66.98 o 
  -6  -8  10     3984.25     3925.64    131.70 o 
  -5  -8  10     1996.93     1881.08     70.46 o 
  -4  -8  10     1149.27     1177.06     48.78 o 
  -3  -8  10      294.28      295.62     19.36 o 
  -2  -8  10      967.08      923.71     34.73 o 
  -1  -8  10      453.87      472.47     23.12 o 
   0  -8  10     5290.13     5396.60    142.96 o 
   1  -8  10        5.79       16.27     11.31 o 
   2  -8  10     4226.76     4237.07    132.40 o 
   3  -8  10       39.50       18.90     15.30 o 
   4  -8  10     3339.93     3014.69     89.10 o 
   5  -8  10       82.49       47.52     11.09 o 
   6  -8  10     1997.89     1968.75     75.84 o 
   7  -8  10      562.45      545.95     25.02 o 
   8  -8  10     2617.88     2379.07    123.13 o 
   9  -8  10     1105.03     1077.30    101.60 o 
  10  -8  10      283.59      296.08     30.22 o 
  11  -8  10      447.33      466.13     36.74 o 
  12  -8  10       58.80       61.97     25.51 o 
  -9  -7  10     1502.64     1638.62    104.84 o 
  -8  -7  10        8.72        9.27     15.99 o 
  -7  -7  10     2159.73     2045.73     75.49 o 
  -6  -7  10     3007.80     3130.90    106.70 o 
  -5  -7  10     4013.14     4085.91    134.36 o 
  -4  -7  10     3462.76     3472.87     96.01 o 
  -3  -7  10     1292.75     1320.37    107.88 o 
  -2  -7  10     1476.99     1337.21     66.62 o 
  -1  -7  10      690.34      696.35     44.30 o 
   0  -7  10     2154.96     2003.86     61.29 o 
   1  -7  10       13.03       -8.96     17.64 o 
   2  -7  10     5703.13     5276.35    211.78 o 
   3  -7  10      364.42      378.51     16.21 o 
   4  -7  10     2915.95     2890.70     68.92 o 
   5  -7  10       36.02       26.66     12.54 o 
   6  -7  10     1299.06     1334.37     37.05 o 
   7  -7  10       82.78       86.48     11.67 o 
   8  -7  10     2652.36     2562.55     97.40 o 
   9  -7  10      271.22      210.04     25.47 o 
  10  -7  10      789.73      869.39     47.75 o 
  11  -7  10      692.23      654.41     58.05 o 
  12  -7  10      207.29      237.96     44.05 o 
  13  -7  10      637.21      638.53     46.88 o 
 -10  -6  10       25.99       57.31     33.49 o 
  -9  -6  10     1031.15     1101.59     72.55 o 
  -8  -6  10      263.99      276.16     22.87 o 
  -7  -6  10     1600.83     1488.58     57.80 o 
  -6  -6  10     1515.74     1508.63     57.34 o 
  -5  -6  10     2985.39     2904.28     80.94 o 
  -4  -6  10     2544.07     2571.11     72.39 o 
  -3  -6  10     3004.24     2994.67     82.60 o 
  -2  -6  10     8083.38     8696.80    192.09 o 
  -1  -6  10     3398.87     3409.99     79.31 o 
   0  -6  10     3963.31     3747.41     86.14 o 
   1  -6  10      887.38      811.95     23.81 o 
   2  -6  10     4266.33     3969.14     90.50 o 
   3  -6  10      396.86      393.90     15.56 o 
   4  -6  10     5154.42     4802.86    108.35 o 
   5  -6  10      539.78      457.33     22.07 o 
   6  -6  10     4005.62     3815.25    138.63 o 
   7  -6  10      196.32      199.68     13.64 o 
   8  -6  10     1324.44     1343.96     45.90 o 
   9  -6  10      232.05      244.77     25.97 o 
  10  -6  10     1266.28     1364.48     62.45 o 
  11  -6  10      840.99      972.41     52.36 o 
  12  -6  10      491.69      419.14     50.68 o 
  13  -6  10      737.03      788.40     50.52 o 
 -11  -5  10     2093.59     2278.10     96.30 o 
 -10  -5  10       65.21       28.40     22.05 o 
  -9  -5  10      607.71      626.05     47.69 o 
  -8  -5  10      705.22      720.43     39.37 o 
  -7  -5  10     3189.34     3207.60    107.79 o 
  -6  -5  10      139.70      218.67     18.50 o 
  -5  -5  10     1848.98     1920.09     56.19 o 
  -4  -5  10      109.58      112.68     10.26 o 
  -3  -5  10     3344.57     3404.74    116.55 o 
  -2  -5  10     5141.34     5309.78    119.24 o 
  -1  -5  10     4930.05     5554.35    123.99 o 
   0  -5  10     4187.23     4142.71     93.38 o 
   1  -5  10      739.05      821.52     23.62 o 
   2  -5  10     3694.91     3728.06     85.01 o 
   3  -5  10       88.06       74.39      8.50 o 
   4  -5  10     7606.71     7336.77    162.17 o 
   5  -5  10       48.17       31.28     13.45 o 
   6  -5  10     4761.35     4246.12     96.93 o 
   7  -5  10      374.07      341.93     20.48 o 
   8  -5  10     2370.62     2182.34     67.11 o 
   9  -5  10      608.55      496.35     33.11 o 
  10  -5  10     1787.58     1843.23     77.74 o 
  11  -5  10      281.04      298.11     48.19 o 
  12  -5  10     1198.05     1225.43     83.72 o 
  13  -5  10      597.17      629.54     44.61 o 
 -11  -4  10     4244.95     4276.45    228.62 o 
 -10  -4  10      276.27      224.54     22.32 o 
  -9  -4  10     2224.08     2284.13     81.02 o 
  -8  -4  10      153.86      182.94     15.90 o 
  -7  -4  10     7324.96     7518.17    198.98 o 
  -6  -4  10     1036.05     1091.28     36.04 o 
  -5  -4  10     2978.77     2839.54     77.92 o 
  -4  -4  10     1888.56     1851.59     45.91 o 
  -3  -4  10     4099.67     4413.59    100.02 o 
  -2  -4  10    11809.68    13015.49    282.83 o 
  -1  -4  10     7476.13     7321.17    161.10 o 
   0  -4  10     5216.15     5313.93    118.22 o 
   1  -4  10      510.94      560.57     17.54 o 
   2  -4  10     9710.31     9306.85    272.62 o 
   3  -4  10       47.16       16.37     14.20 o 
   4  -4  10     6594.91     6396.99    142.02 o 
   5  -4  10      142.31      120.83     10.26 o 
   6  -4  10     3824.60     3508.45     81.42 o 
   7  -4  10      654.39      580.80     25.25 o 
   8  -4  10     4608.18     4568.81    127.76 o 
   9  -4  10      442.03      409.16     27.66 o 
  10  -4  10     1476.96     1283.50     59.72 o 
  11  -4  10      146.03      129.78     25.07 o 
  12  -4  10      871.25      781.23     47.14 o 
  13  -4  10      556.26      616.67     44.29 o 
 -12  -3  10      111.54       61.07     22.93 o 
 -11  -3  10     3139.79     3109.82    171.72 o 
 -10  -3  10       74.35      104.31     30.25 o 
  -9  -3  10     2786.40     2902.23     99.26 o 
  -8  -3  10      110.87       81.31     26.16 o 
  -7  -3  10     6475.24     6570.73    169.78 o 
  -6  -3  10      703.55      869.26     41.81 o 
  -5  -3  10     5615.94     5900.12    185.22 o 
  -4  -3  10     2869.67     3047.46     93.48 o 
  -3  -3  10     4415.40     4628.03    104.11 o 
  -2  -3  10      290.35      307.91     12.57 o 
  -1  -3  10      530.22      569.73     17.33 o 
   0  -3  10    18277.77    20238.16    433.62 o 
   1  -3  10     4545.74     4927.52    201.46 o 
   2  -3  10     3937.12     3961.02     88.73 o 
   3  -3  10       12.21       -2.60      7.20 o 
   4  -3  10     9442.08     8876.74    193.64 o 
   5  -3  10       96.31      100.41      9.45 o 
   6  -3  10     2407.97     2170.37     64.45 o 
   7  -3  10      201.84      153.58     14.92 o 
   8  -3  10     5456.05     4936.13    136.57 o 
   9  -3  10      410.41      336.78     21.39 o 
  10  -3  10     1067.86     1089.23     53.12 o 
  11  -3  10      247.69      222.62     37.97 o 
  12  -3  10      645.35      584.33     41.08 o 
  13  -3  10      474.56      492.94     40.18 o 
 -14  -2  10      168.60      175.10     41.16 o 
 -13  -2  10     1266.56     1274.87     62.24 o 
 -12  -2  10      128.31      129.77     29.80 o 
 -11  -2  10     2414.14     2400.13    136.93 o 
 -10  -2  10       43.60       73.75     17.07 o 
  -9  -2  10     1768.90     1773.80     45.19 o 
  -8  -2  10      373.17      419.41     20.37 o 
  -7  -2  10     5297.77     5755.59    149.02 o 
  -6  -2  10      719.31      774.56     26.86 o 
  -5  -2  10     4629.71     5140.96    130.71 o 
  -4  -2  10     5600.55     6584.77    145.58 o 
  -3  -2  10     2069.24     2210.34     52.40 o 
  -2  -2  10       36.84       63.97      9.43 o 
  -1  -2  10     6751.43     6997.75    172.13 o 
   0  -2  10     9800.06    10615.05    258.36 o 
   1  -2  10    13785.12    14754.30    316.65 o 
   2  -2  10     3592.18     3076.51    149.69 o 
   3  -2  10      803.64      628.65     18.65 o 
   4  -2  10     5652.01     5695.04    186.42 o 
   5  -2  10      783.37      745.73     21.88 o 
   6  -2  10     3622.24     3356.13     93.84 o 
   7  -2  10      121.00      110.96     13.76 o 
   8  -2  10     6661.69     6493.37    176.81 o 
   9  -2  10      275.25      256.82     19.30 o 
  10  -2  10     3301.89     3133.78    112.32 o 
  11  -2  10       52.76       43.76     15.81 o 
  12  -2  10     1021.06      943.24     52.24 o 
  13  -2  10      497.42      505.08     40.30 o 
 -14  -1  10      293.45      241.58     44.05 o 
 -13  -1  10      974.70      970.07     52.09 o 
 -12  -1  10     1005.61     1013.55     74.15 o 
 -11  -1  10     1029.94     1121.24     48.16 o 
 -10  -1  10      179.56      146.67     18.75 o 
  -9  -1  10     3899.84     4086.49    133.90 o 
  -8  -1  10      192.59      205.69     12.83 o 
  -7  -1  10     6217.04     6479.56    166.45 o 
  -6  -1  10      182.05      227.55     12.23 o 
  -5  -1  10     6510.81     7069.41    156.06 o 
  -4  -1  10      668.40      669.15     20.09 o 
  -3  -1  10     7442.61     7722.59    172.88 o 
  -2  -1  10      219.17      185.44     11.45 o 
  -1  -1  10     7171.65     8107.99    198.29 o 
   0  -1  10     1314.69     1266.04     36.35 o 
   1  -1  10    11597.67    12322.58    265.21 o 
   2  -1  10     3933.80     3943.15    182.23 o 
   3  -1  10      829.14      813.10     36.48 o 
   4  -1  10     3724.59     3280.67     74.59 o 
   5  -1  10     2112.25     2021.12     81.87 o 
   6  -1  10     3479.16     3144.12     91.54 o 
   7  -1  10     1173.73     1113.20     45.79 o 
   8  -1  10     5650.02     5105.30    141.44 o 
   9  -1  10      148.07      122.83     16.33 o 
  10  -1  10     2371.40     2297.17     71.87 o 
  11  -1  10       11.75        7.08     15.35 o 
  12  -1  10     1343.63     1263.47     62.55 o 
  13  -1  10      115.11      131.71     28.64 o 
 -14   0  10      286.93      331.12     33.32 o 
 -13   0  10      522.05      555.04     39.53 o 
 -12   0  10      629.32      577.04     53.42 o 
 -11   0  10      544.63      489.56     29.00 o 
 -10   0  10      247.16      226.98     22.12 o 
  -9   0  10     6566.20     6369.17    201.89 o 
  -8   0  10      814.99      810.71     35.87 o 
  -7   0  10     3460.62     3743.36     99.32 o 
  -6   0  10        0.46        0.83      7.06 o 
  -5   0  10     6675.01     7057.20    136.72 o 
  -4   0  10      852.18     1032.92     31.59 o 
  -3   0  10     9350.10    10911.88    237.11 o 
  -2   0  10     1093.04     1195.75     35.48 o 
  -1   0  10     8614.49     9567.29    233.18 o 
   0   0  10     3435.68     3220.00    111.37 o 
   1   0  10     7490.05     7756.95    168.62 o 
   2   0  10     6745.51     6384.56    139.73 o 
   3   0  10     8337.20     8241.70    285.33 o 
   4   0  10     2087.17     1928.40     46.03 o 
   5   0  10      596.81      589.59     24.10 o 
   6   0  10     3721.98     3698.08    103.73 o 
   7   0  10       43.69       27.33     12.83 o 
   8   0  10     6784.51     6011.95    163.96 o 
   9   0  10       42.84       11.99     13.43 o 
  10   0  10     1864.08     1699.66     57.43 o 
  11   0  10       83.40       50.50     17.02 o 
  12   0  10      896.27      899.59    110.42 o 
  13   0  10       90.48      119.33     31.24 o 
 -14   1  10      526.53      456.74     45.50 o 
 -13   1  10      736.13      775.86     65.78 o 
 -12   1  10      751.15      704.06     36.95 o 
 -11   1  10     2898.96     2938.06    101.72 o 
 -10   1  10     1420.38     1358.07     54.49 o 
  -9   1  10     7523.77     7812.67    245.40 o 
  -8   1  10     1406.07     1458.85     55.12 o 
  -7   1  10     4904.33     5185.35    134.43 o 
  -6   1  10     1250.12     1401.40     36.72 o 
  -5   1  10     9852.53    11239.51    245.06 o 
  -4   1  10      520.37      741.91     24.37 o 
  -3   1  10    11616.28    13081.20    283.10 o 
  -2   1  10     6884.38     7563.42    144.60 o 
  -1   1  10     9308.52    10063.09    190.09 o 
   0   1  10     2187.93     2385.96     48.39 o 
   1   1  10     3910.26     3797.98     85.52 o 
   2   1  10     4631.47     4725.21    113.46 o 
   3   1  10     7130.55     6966.13    152.01 o 
   4   1  10     2694.84     2404.40     72.95 o 
   5   1  10     2106.06     1846.21     77.19 o 
   6   1  10     4869.95     4570.67    125.41 o 
   7   1  10        9.71       13.40     12.99 o 
   8   1  10     4280.27     4136.05    117.30 o 
   9   1  10        3.94       -3.63     13.44 o 
  10   1  10     3014.45     3078.94     93.24 o 
  11   1  10      192.70      184.65     20.19 o 
  12   1  10     1955.53     1995.57     68.48 o 
  13   1  10      197.10      203.12     37.12 o 
 -14   2  10      855.48      819.52     61.19 o 
 -13   2  10      328.48      367.25     45.45 o 
 -12   2  10      725.88      740.50     37.76 o 
 -11   2  10     2148.76     2068.35     76.47 o 
 -10   2  10      565.12      612.94     32.64 o 
  -9   2  10     6259.96     6242.18    198.79 o 
  -8   2  10      782.66      836.83     36.83 o 
  -7   2  10     4577.84     4619.57    148.46 o 
  -6   2  10      259.71      322.70     16.49 o 
  -5   2  10    15462.45    17053.37    368.87 o 
  -4   2  10     4441.38     4872.90    109.55 o 
  -3   2  10     7612.20     8430.54    184.35 o 
  -2   2  10     5020.10     5339.82    118.27 o 
  -1   2  10     8144.84     9354.49    203.71 o 
   0   2  10      885.54      901.56     24.63 o 
   1   2  10     1450.14     1273.67     32.28 o 
   2   2  10     2447.91     2193.37     51.62 o 
   3   2  10     2338.59     2167.16     51.55 o 
   4   2  10     2208.74     2017.39     53.17 o 
   5   2  10     2545.84     2383.44     69.94 o 
   6   2  10     3053.34     2746.06     79.83 o 
   7   2  10      345.63      295.12     24.47 o 
   8   2  10     1753.41     1727.20     56.84 o 
   9   2  10        2.94      -14.46     14.46 o 
  10   2  10     1911.94     1781.52     60.69 o 
  11   2  10      137.65      135.53     27.76 o 
  12   2  10     1631.75     1773.94    101.01 o 
 -14   3  10     1231.42     1166.96     61.97 o 
 -13   3  10      549.16      568.57     56.91 o 
 -12   3  10      979.48      909.20     43.22 o 
 -11   3  10      942.43      907.19     42.08 o 
 -10   3  10      771.54      863.70     66.22 o 
  -9   3  10     1986.91     2079.99     74.95 o 
  -8   3  10      607.24      591.70     30.25 o 
  -7   3  10     3629.56     3655.83    119.94 o 
  -6   3  10     1168.05     1272.23     41.11 o 
  -5   3  10     8555.00     8949.73    196.24 o 
  -4   3  10     2698.27     2740.89     94.83 o 
  -3   3  10     4027.86     3741.10     85.19 o 
  -2   3  10     1261.64     1148.99     30.11 o 
  -1   3  10     9195.74     9312.13    203.21 o 
   0   3  10     1598.14     1446.17     36.52 o 
   1   3  10     8042.25     8233.06    179.52 o 
   2   3  10     1131.55     1032.43     27.68 o 
   3   3  10     3578.69     3540.37     98.75 o 
   4   3  10     4977.01     4784.83    130.94 o 
   5   3  10     3365.93     2981.36     85.68 o 
   6   3  10     1147.59     1120.87     35.24 o 
   7   3  10     2260.59     1944.07     54.15 o 
   8   3  10     2196.56     2291.28     74.15 o 
   9   3  10       54.60       60.82     17.14 o 
  10   3  10     1501.39     1537.51     55.11 o 
  11   3  10      219.63      181.56     21.97 o 
  12   3  10      846.17      863.09     58.25 o 
 -14   4  10     1741.33     1644.39     77.94 o 
 -13   4  10      363.18      383.67     31.69 o 
 -12   4  10     1664.37     1525.48     62.16 o 
 -11   4  10      739.81      728.31     37.12 o 
 -10   4  10      799.96      847.38     39.57 o 
  -9   4  10      162.21      165.21     18.57 o 
  -8   4  10      763.14      738.40     34.59 o 
  -7   4  10     1791.40     1677.80     61.22 o 
  -6   4  10      630.88      644.39     35.83 o 
  -5   4  10     4495.80     4368.50    116.15 o 
  -4   4  10      792.25      859.01     24.52 o 
  -3   4  10     2927.57     2954.45     68.56 o 
  -2   4  10      120.21      106.17      8.86 o 
  -1   4  10     2586.13     2418.98     57.78 o 
   0   4  10      288.84      246.38     11.82 o 
   1   4  10     7869.33     7623.39    167.64 o 
   2   4  10      869.21      813.69     23.85 o 
   3   4  10     7027.86     6872.84    259.12 o 
   4   4  10     3915.59     3699.90    104.09 o 
   5   4  10      965.91      975.52     36.00 o 
   6   4  10     3010.27     2976.92     87.31 o 
   7   4  10     3171.14     2983.57     88.88 o 
   8   4  10      975.72     1007.36     40.08 o 
   9   4  10      639.35      605.84     27.62 o 
  10   4  10     1891.05     1966.03     58.94 o 
  11   4  10      149.83      172.69     20.22 o 
 -14   5  10     1411.70     1396.94     70.33 o 
 -13   5  10      112.94       62.26     19.41 o 
 -12   5  10     2297.28     2236.11    153.78 o 
 -11   5  10      523.57      497.19     35.03 o 
 -10   5  10     1602.94     1496.42     59.61 o 
  -9   5  10     1180.05     1135.29     47.75 o 
  -8   5  10      943.53      985.56     41.91 o 
  -7   5  10     4119.12     4014.12    131.92 o 
  -6   5  10      474.28      436.75     21.05 o 
  -5   5  10     3899.73     3628.66    114.61 o 
  -4   5  10       52.87       59.76     10.12 o 
  -3   5  10     4897.19     4717.33    147.10 o 
  -2   5  10        9.06       -1.76     16.74 o 
  -1   5  10     6919.90     7080.70    218.81 o 
   0   5  10      231.99      179.28     24.32 o 
   1   5  10     6712.52     6884.43    248.70 o 
   2   5  10       16.45       14.01     14.45 o 
   3   5  10     4750.79     4690.48    129.16 o 
   4   5  10     2505.79     2208.99    145.31 o 
   5   5  10     3112.16     3028.12    125.17 o 
   6   5  10     3396.10     3259.22     95.50 o 
   7   5  10     2041.56     1935.62     62.88 o 
   8   5  10     1564.83     1669.42     57.58 o 
   9   5  10     1024.80      999.47     41.96 o 
  10   5  10     1135.71     1155.35     72.80 o 
  11   5  10      335.67      335.73     35.16 o 
 -14   6  10      645.00      659.96     46.22 o 
 -13   6  10       30.67       59.30     21.63 o 
 -12   6  10     1548.00     1559.47     64.69 o 
 -11   6  10      140.46      113.23     19.63 o 
 -10   6  10     1488.77     1444.50     59.08 o 
  -9   6  10      827.79      764.17     37.79 o 
  -8   6  10     1700.62     1667.13     64.04 o 
  -7   6  10     4681.55     4651.18    151.55 o 
  -6   6  10      712.01      683.08     28.09 o 
  -5   6  10      345.52      371.92     19.68 o 
  -4   6  10      272.62      303.17     17.38 o 
  -3   6  10     3831.11     4039.62    157.36 o 
  -2   6  10      641.09      692.77     31.79 o 
  -1   6  10     5822.81     5864.65    132.12 o 
   0   6  10       69.94       72.01     11.01 o 
   1   6  10     1887.22     1729.95     44.54 o 
   2   6  10      210.37      191.25     16.95 o 
   3   6  10     1382.99     1189.58     48.63 o 
   4   6  10      479.09      464.08     24.40 o 
   5   6  10     4034.46     3778.17    170.52 o 
   6   6  10      573.65      591.10     31.79 o 
   7   6  10     1350.13     1372.46     52.32 o 
   8   6  10     1761.66     1710.02    192.59 o 
   9   6  10      300.98      301.14     32.79 o 
  10   6  10      704.95      725.44     49.38 o 
 -13   7  10        3.79      -12.33     18.95 o 
 -12   7  10     1101.51     1005.53     49.04 o 
 -11   7  10      829.96      722.96     54.86 o 
 -10   7  10      726.88      693.72     37.53 o 
  -9   7  10      826.57      693.04     36.40 o 
  -8   7  10     2894.61     2789.00     98.40 o 
  -7   7  10     4067.10     3831.74    128.46 o 
  -6   7  10      728.51      733.83     29.95 o 
  -5   7  10     1169.27     1191.86     52.72 o 
  -4   7  10      165.04      168.31     17.99 o 
  -3   7  10     9946.77    10043.39    254.88 o 
  -2   7  10      557.48      574.43     42.01 o 
  -1   7  10     6799.97     6881.84    268.44 o 
   0   7  10       10.44       16.81     16.89 o 
   1   7  10     3875.46     3858.55     89.83 o 
   2   7  10      249.71      265.71     19.73 o 
   3   7  10     2178.68     2252.46     69.79 o 
   4   7  10       34.67       25.22     15.01 o 
   5   7  10     2734.84     2567.59    136.09 o 
   6   7  10      253.90      298.94     29.53 o 
   7   7  10     1066.51     1077.56     55.40 o 
   8   7  10     1523.92     1574.73    100.31 o 
   9   7  10      483.65      513.09     39.04 o 
  10   7  10      375.55      367.65     37.26 o 
 -13   8  10       73.58       67.37     26.61 o 
 -12   8  10     1136.86     1003.48     50.60 o 
 -11   8  10      884.18      790.36     43.21 o 
 -10   8  10     1104.97     1064.31     49.62 o 
  -9   8  10      382.65      348.95     26.87 o 
  -8   8  10     1687.37     1556.26     62.44 o 
  -7   8  10      604.11      583.57     32.76 o 
  -6   8  10     1169.20     1177.03     49.91 o 
  -5   8  10     4236.58     4172.29    114.16 o 
  -4   8  10     1771.47     1768.05     55.23 o 
  -3   8  10     4919.28     4802.36    128.68 o 
  -2   8  10      234.95      206.67     19.48 o 
  -1   8  10     4853.57     4929.60    113.80 o 
   0   8  10       27.83       12.08     11.40 o 
   1   8  10     4651.65     4426.89    103.45 o 
   2   8  10       29.12       18.58     18.94 o 
   3   8  10     3296.68     3005.52    303.07 o 
   4   8  10       62.89       36.48     22.62 o 
   5   8  10     2067.49     2059.98    145.85 o 
   6   8  10      197.97      171.33     26.96 o 
   7   8  10      823.77      841.28     51.13 o 
   8   8  10      511.30      512.65     43.40 o 
   9   8  10      606.91      660.07     46.58 o 
 -12   9  10      957.48      828.52     72.95 o 
 -11   9  10      327.20      271.44     28.18 o 
 -10   9  10      967.26      983.00     48.57 o 
  -9   9  10      351.58      340.28     28.50 o 
  -8   9  10      529.44      481.39     44.20 o 
  -7   9  10      106.25       95.80     19.39 o 
  -6   9  10      816.00      869.59     42.06 o 
  -5   9  10     2866.24     2803.61     81.48 o 
  -4   9  10     1299.17     1242.95     43.56 o 
  -3   9  10     2204.77     2212.28     66.49 o 
  -2   9  10      728.57      708.71     36.16 o 
  -1   9  10      736.30      757.24     30.75 o 
   0   9  10      135.46      129.17     16.37 o 
   1   9  10     3366.23     3493.94    128.67 o 
   2   9  10      719.85      703.89     53.77 o 
   3   9  10     1723.24     1771.46     76.28 o 
   4   9  10       15.69       20.61     21.51 o 
   5   9  10     1275.79     1299.42     63.37 o 
   6   9  10      343.93      361.73     54.41 o 
   7   9  10      682.75      820.91     51.32 o 
   8   9  10      193.18      209.12     32.03 o 
 -11  10  10       30.07       66.54     22.68 o 
 -10  10  10     1003.34      937.92     90.99 o 
  -9  10  10      302.81      262.47     27.27 o 
  -8  10  10     1540.74     1563.31     66.30 o 
  -7  10  10       53.57       60.02     19.53 o 
  -6  10  10     1593.69     1663.45     67.64 o 
  -5  10  10     1072.32     1063.97     81.67 o 
  -4  10  10      822.16      838.17     42.02 o 
  -3  10  10     1169.86     1160.87     51.63 o 
  -2  10  10      140.46      129.25     20.41 o 
  -1  10  10      773.60      757.53     39.31 o 
   0  10  10      515.21      524.59     26.65 o 
   1  10  10     1710.39     1777.48    121.59 o 
   2  10  10       81.59       88.98     24.26 o 
   3  10  10     1195.58     1334.22     64.32 o 
   4  10  10      128.25       83.39     24.49 o 
   5  10  10      943.65     1049.95     76.09 o 
   6  10  10      155.07      142.51     29.31 o 
   7  10  10      911.20      997.44     59.21 o 
 -10  11  10      528.41      562.48     39.12 o 
  -9  11  10      156.56      136.02     25.00 o 
  -8  11  10     1393.21     1341.69     61.41 o 
  -7  11  10       59.43       89.79     25.16 o 
  -6  11  10     1751.23     1803.83     73.52 o 
  -5  11  10      299.98      323.07     28.46 o 
  -4  11  10      504.07      499.66     33.21 o 
  -3  11  10      467.70      481.56     32.83 o 
  -2  11  10      374.85      394.82     44.00 o 
  -1  11  10     1014.46     1099.71     50.57 o 
   0  11  10      232.73      227.03     41.46 o 
   1  11  10     1745.31     1738.94     77.24 o 
   2  11  10      263.02      301.45     47.84 o 
   3  11  10     1071.39     1060.38     66.87 o 
   4  11  10       39.25       42.78     25.73 o 
   5  11  10      533.29      638.19     46.53 o 
  -9  12  10       28.22       33.53     24.11 o 
  -8  12  10     1117.11     1251.23     60.43 o 
  -7  12  10      228.30      180.78     27.13 o 
  -6  12  10      891.77      893.34     48.80 o 
  -5  12  10      165.25      185.93     26.17 o 
  -4  12  10      588.78      619.41     38.91 o 
  -3  12  10      477.19      521.36     35.82 o 
  -2  12  10      610.10      617.91     37.33 o 
  -1  12  10      896.27      914.27     46.35 o 
   0  12  10      416.23      402.73     50.83 o 
   1  12  10     1091.30     1033.08     83.02 o 
   2  12  10      227.41      233.90     31.22 o 
   3  12  10      480.89      540.43     42.02 o 
   4  12  10       18.47        5.18     26.49 o 
  -7  13  10      161.85      156.83     29.18 o 
  -6  13  10      560.75      581.60     58.20 o 
  -5  13  10       68.98       53.01     23.71 o 
  -4  13  10      777.50      844.00     60.64 o 
  -3  13  10      131.92      100.64     24.73 o 
  -2  13  10      196.34      163.16     25.66 o 
  -1  13  10      574.37      583.71     62.59 o 
   0  13  10      149.60      128.06     39.57 o 
   1  13  10      626.19      679.19     68.67 o 
   2  13  10       22.91       70.66     44.65 o 
   1 -15  11      230.08      302.47     59.00 o 
  -3 -14  11      586.91      574.91     45.79 o 
  -2 -14  11       97.27       66.39     23.78 o 
  -1 -14  11      921.52      857.66     45.91 o 
   0 -14  11       51.10       57.79     21.74 o 
   1 -14  11      414.78      381.21     41.96 o 
   2 -14  11       96.90       74.16     27.36 o 
   3 -14  11      190.44      182.38     28.50 o 
   4 -14  11      336.32      358.98     37.47 o 
   5 -14  11      190.47      230.32     33.59 o 
   6 -14  11      176.19      185.77     31.59 o 
  -5 -13  11      234.02      290.71     48.04 o 
  -4 -13  11       46.05       66.59     56.46 o 
  -3 -13  11      825.11      813.49     48.19 o 
  -2 -13  11        0.56       -1.46     20.26 o 
  -1 -13  11      657.42      644.46     39.16 o 
   0 -13  11        0.79        2.65     29.20 o 
   1 -13  11     1019.61     1052.94     50.73 o 
   2 -13  11       24.75       23.05     20.25 o 
   3 -13  11      323.87      313.48     73.80 o 
   4 -13  11      458.68      489.88     34.60 o 
   5 -13  11      329.53      304.83     28.85 o 
   6 -13  11      230.69      207.75     70.11 o 
   7 -13  11      102.68      129.92     25.66 o 
   8 -13  11      319.90      292.15     30.09 o 
  -7 -12  11      487.33      593.48     62.39 o 
  -6 -12  11       77.06       76.48     21.53 o 
  -5 -12  11      275.29      312.48     28.39 o 
  -4 -12  11       70.41       68.19     21.85 o 
  -3 -12  11     1296.57     1307.55     58.16 o 
  -2 -12  11      100.54       74.18     20.88 o 
  -1 -12  11      401.95      398.92     29.90 o 
   0 -12  11        0.62        4.88     17.18 o 
   1 -12  11     1387.16     1428.82     51.29 o 
   2 -12  11        1.86      -14.88     14.88 o 
   3 -12  11      700.74      696.50     32.30 o 
   4 -12  11      179.88      181.39     20.19 o 
   5 -12  11      779.80      804.10     68.92 o 
   6 -12  11      377.60      359.90     29.67 o 
   7 -12  11      560.51      569.68     36.71 o 
   8 -12  11      321.15      323.18     29.42 o 
   9 -12  11      346.01      416.48     59.10 o 
  -7 -11  11      308.48      336.43     29.68 o 
  -6 -11  11       91.97       76.66     20.57 o 
  -5 -11  11      549.25      585.03     45.25 o 
  -4 -11  11      138.15      165.88     22.89 o 
  -3 -11  11     1307.84     1266.69     99.11 o 
  -2 -11  11      130.85      126.40     21.93 o 
  -1 -11  11      726.92      689.10     31.69 o 
   0 -11  11       15.85       17.00     14.58 o 
   1 -11  11     2502.30     2432.21     74.27 o 
   2 -11  11       53.57       46.56     15.95 o 
   3 -11  11      987.72      985.57     39.86 o 
   4 -11  11        5.20        0.35     14.90 o 
   5 -11  11      417.31      461.18     30.60 o 
   6 -11  11      313.03      263.41     25.93 o 
   7 -11  11      756.85      765.19     41.35 o 
   8 -11  11      511.86      479.80     33.03 o 
   9 -11  11      237.71      240.48     47.44 o 
  10 -11  11      219.67      216.36     48.14 o 
  -7 -10  11      824.48      870.54     56.61 o 
  -6 -10  11      170.36      146.30     27.31 o 
  -5 -10  11     1758.88     1746.88     68.75 o 
  -4 -10  11      161.66      164.63     22.06 o 
  -3 -10  11     2687.73     2439.55    154.52 o 
  -2 -10  11      155.32       88.30     40.11 o 
  -1 -10  11     1383.81     1374.04     47.19 o 
   0 -10  11       58.95       60.83     15.05 o 
   1 -10  11     3427.97     3513.96    119.34 o 
   2 -10  11      271.74      229.97     19.35 o 
   3 -10  11     1877.36     1787.19     91.44 o 
   4 -10  11       30.18       28.93     14.50 o 
   5 -10  11      393.79      412.42     24.27 o 
   6 -10  11      689.04      625.85     34.96 o 
   7 -10  11      958.50      942.22     44.60 o 
   8 -10  11      875.10      699.62     63.68 o 
   9 -10  11      492.42      594.58     62.59 o 
  10 -10  11      581.18      561.59     63.28 o 
  11 -10  11       35.72       47.84     40.46 o 
  -8  -9  11     1737.59     1676.10     87.30 o 
  -7  -9  11     1144.35     1108.43     64.38 o 
  -6  -9  11     1053.60     1044.04     47.97 o 
  -5  -9  11     1248.67     1415.34     57.75 o 
  -4  -9  11      823.37      806.03     33.49 o 
  -3  -9  11     1472.31     1585.76     99.36 o 
  -2  -9  11       15.49       15.21     13.63 o 
  -1  -9  11     3356.96     3313.47    148.20 o 
   0  -9  11       98.56      113.19     15.87 o 
   1  -9  11     2054.66     1902.54     58.17 o 
   2  -9  11       21.30       18.55     13.34 o 
   3  -9  11     2522.81     2372.00     69.87 o 
   4  -9  11       20.57       10.30     21.13 o 
   5  -9  11      720.93      755.53     35.18 o 
   6  -9  11      207.49      205.41     18.07 o 
   7  -9  11     1404.66     1356.92     68.82 o 
   8  -9  11      295.67      312.90     28.26 o 
   9  -9  11      666.39      618.40     38.86 o 
  10  -9  11      483.81      510.86     37.85 o 
  11  -9  11      160.74      151.40     28.55 o 
  -8  -8  11     1169.43     1162.35     65.58 o 
  -7  -8  11      626.71      661.95     46.04 o 
  -6  -8  11      853.68      853.51     40.62 o 
  -5  -8  11      429.36      421.82     29.75 o 
  -4  -8  11     2120.58     1962.84     60.56 o 
  -3  -8  11      420.82      396.70     22.05 o 
  -2  -8  11       47.39       30.57     32.14 o 
  -1  -8  11     4786.14     4750.49    127.31 o 
   0  -8  11      265.46      268.21     18.54 o 
   1  -8  11      884.89      890.87     32.55 o 
   2  -8  11        2.14        2.05     12.45 o 
   3  -8  11     2835.19     2820.55     78.87 o 
   4  -8  11       29.77       24.27     12.81 o 
   5  -8  11     1064.03     1039.52     44.10 o 
   6  -8  11      172.37      132.01     13.44 o 
   7  -8  11      613.02      576.92     28.95 o 
   8  -8  11      152.06      123.83     21.54 o 
   9  -8  11      873.70      856.73     46.44 o 
  10  -8  11      220.75      185.44     27.21 o 
  11  -8  11      194.26      161.19     28.13 o 
  12  -8  11      489.70      524.75     40.54 o 
  -9  -7  11      154.67      151.29     27.01 o 
  -8  -7  11     1450.87     1394.06     73.65 o 
  -7  -7  11      744.98      694.04     45.64 o 
  -6  -7  11     1458.91     1386.67     66.82 o 
  -5  -7  11      308.62      348.22     28.90 o 
  -4  -7  11     3600.62     3545.44     97.74 o 
  -3  -7  11     2243.92     2113.65     62.52 o 
  -2  -7  11     1771.62     1834.54     55.53 o 
  -1  -7  11     5168.42     5175.93    137.05 o 
   0  -7  11      921.99      884.55     31.53 o 
   1  -7  11     3217.24     3082.64    129.61 o 
   2  -7  11      214.07      238.39     20.43 o 
   3  -7  11     4008.46     3590.32    117.70 o 
   4  -7  11      106.35      118.00     11.68 o 
   5  -7  11     8267.68     7858.67    174.80 o 
   6  -7  11       95.61       64.65     11.32 o 
   7  -7  11     1663.87     1639.68     43.86 o 
   8  -7  11        6.69        0.91     17.59 o 
   9  -7  11      824.98      821.73     44.98 o 
  10  -7  11      621.12      560.97     38.38 o 
  11  -7  11      806.74      815.62     47.92 o 
  12  -7  11      443.55      499.30     39.99 o 
  -9  -6  11        2.36       36.18     20.93 o 
  -8  -6  11     2095.00     2063.58     98.27 o 
  -7  -6  11     1220.69     1250.51     46.49 o 
  -6  -6  11     2401.35     2478.35     71.49 o 
  -5  -6  11       88.46      113.46     23.27 o 
  -4  -6  11     1591.39     1544.78     48.38 o 
  -3  -6  11     1550.21     1480.69     46.15 o 
  -2  -6  11     2167.80     2098.60     52.09 o 
  -1  -6  11     3305.55     3421.78     79.86 o 
   0  -6  11     1028.01      954.34     49.83 o 
   1  -6  11     2762.27     2814.02     66.40 o 
   2  -6  11        5.10       -1.84      8.47 o 
   3  -6  11     2128.08     1947.02     86.36 o 
   4  -6  11       36.77       26.88     10.14 o 
   5  -6  11     6716.43     6554.08    146.80 o 
   6  -6  11      544.24      468.33     19.08 o 
   7  -6  11     4317.58     4049.28    114.40 o 
   8  -6  11       81.39       70.35     15.07 o 
   9  -6  11      686.27      630.78     38.11 o 
  10  -6  11      501.48      425.18     32.81 o 
  11  -6  11     1143.16     1122.26     57.58 o 
  12  -6  11      325.20      368.69     35.22 o 
  13  -6  11      372.63      355.52     36.43 o 
 -10  -5  11     2190.52     2248.25    106.34 o 
  -9  -5  11       71.15       65.28     22.72 o 
  -8  -5  11     2117.50     2145.96     76.29 o 
  -7  -5  11     1016.84     1052.06     42.31 o 
  -6  -5  11     4964.84     5002.13    132.66 o 
  -5  -5  11      827.95      808.08     38.07 o 
  -4  -5  11     1902.53     1822.67     46.27 o 
  -3  -5  11     4771.83     5302.77    119.58 o 
  -2  -5  11     3803.27     3892.42     89.84 o 
  -1  -5  11     2559.20     2503.54     80.18 o 
   0  -5  11     2418.07     2279.82     54.47 o 
   1  -5  11     6209.40     5951.68    132.47 o 
   2  -5  11      183.54      182.70     10.88 o 
   3  -5  11     3937.81     3924.37    180.93 o 
   4  -5  11      165.24      170.38     11.96 o 
   5  -5  11     4356.32     4113.40     94.26 o 
   6  -5  11      234.19      194.58     13.03 o 
   7  -5  11     6180.85     5765.25    157.39 o 
   8  -5  11      137.57      142.02     17.34 o 
   9  -5  11     1599.90     1579.89     53.16 o 
  10  -5  11      375.52      387.91     32.32 o 
  11  -5  11      639.73      621.08     40.75 o 
  12  -5  11      305.81      305.89     32.48 o 
  13  -5  11      464.47      460.52     39.37 o 
 -10  -4  11     2978.20     3002.90    100.73 o 
  -9  -4  11       12.96        6.06     14.76 o 
  -8  -4  11     1801.12     1880.95     56.88 o 
  -7  -4  11       54.68       96.81     14.05 o 
  -6  -4  11     5232.68     5444.54    143.17 o 
  -5  -4  11     1171.13     1218.62     33.38 o 
  -4  -4  11     3521.07     3653.77     84.53 o 
  -3  -4  11     3513.25     3567.88     82.28 o 
  -2  -4  11     2165.42     2244.06     54.07 o 
  -1  -4  11     1040.60     1015.78     27.57 o 
   0  -4  11      783.67      808.07     23.00 o 
   1  -4  11     8067.94     8271.66    231.21 o 
   2  -4  11      120.55       99.36      9.22 o 
   3  -4  11     4755.85     4625.55    104.16 o 
   4  -4  11      122.52      108.84     10.36 o 
   5  -4  11     2449.84     2395.78     57.66 o 
   6  -4  11      267.52      215.21     16.48 o 
   7  -4  11     3817.89     3620.47    103.15 o 
   8  -4  11      157.02      138.63     16.45 o 
   9  -4  11     2417.01     2256.53     70.44 o 
  10  -4  11       69.69       49.07     30.55 o 
  11  -4  11      466.26      413.04     34.03 o 
  12  -4  11      457.43      472.08     37.46 o 
  13  -4  11      581.99      547.11     42.07 o 
 -12  -3  11     1589.05     1471.99     91.49 o 
 -10  -3  11     3344.67     3340.86    104.12 o 
  -9  -3  11        0.51      -14.06     14.06 o 
  -8  -3  11     3587.97     3554.40     96.97 o 
  -7  -3  11      213.53      228.56     19.43 o 
  -6  -3  11     8889.49     9055.20    230.07 o 
  -5  -3  11     2010.22     2094.99     51.62 o 
  -4  -3  11     4705.62     4831.83    109.15 o 
  -3  -3  11     7883.88     8643.17    253.19 o 
  -2  -3  11     8591.71     8895.74    213.08 o 
  -1  -3  11     7016.74     7725.75    190.60 o 
   0  -3  11     7320.27     7496.34    163.93 o 
   1  -3  11     5163.72     4988.16    111.14 o 
   2  -3  11     2984.48     2941.61    170.27 o 
   3  -3  11     5238.51     5108.33    114.15 o 
   4  -3  11     2473.41     2467.58     57.94 o 
   5  -3  11     2870.44     2664.83     82.57 o 
   6  -3  11       16.55       10.50     11.15 o 
   7  -3  11     3333.65     3122.78    117.40 o 
   8  -3  11       46.54       13.59     16.64 o 
   9  -3  11     2600.19     2489.64     76.20 o 
  10  -3  11       50.09       16.86     22.47 o 
  11  -3  11     1001.31      945.08     50.91 o 
  12  -3  11      295.34      245.13     30.13 o 
  13  -3  11      740.70      725.75     52.72 o 
 -14  -2  11      378.60      330.28     48.14 o 
 -13  -2  11      173.02      156.37     36.77 o 
 -11  -2  11      564.94      525.51     40.56 o 
 -10  -2  11      783.69      804.76     50.13 o 
  -9  -2  11       25.35       21.93     10.99 o 
  -8  -2  11     4239.40     4176.65    111.36 o 
  -7  -2  11        2.49        3.57     10.81 o 
  -6  -2  11     4555.51     4602.74    104.86 o 
  -5  -2  11      377.41      417.24     16.01 o 
  -4  -2  11     5480.64     5536.92    112.52 o 
  -3  -2  11     1018.00     1030.81     32.69 o 
  -2  -2  11     6065.38     6429.97    159.97 o 
  -1  -2  11     1231.83     1333.69     39.09 o 
   0  -2  11    12899.14    14599.10    351.49 o 
   1  -2  11     3354.63     3073.08    148.99 o 
   2  -2  11     2382.91     2245.62     52.79 o 
   3  -2  11     3834.66     3388.58     77.07 o 
   4  -2  11     1554.13     1642.70     40.75 o 
   5  -2  11     6336.66     5714.21    153.59 o 
   6  -2  11     1281.90     1206.24     60.29 o 
   7  -2  11     1805.35     1733.01     54.94 o 
   8  -2  11       42.56       34.43     16.05 o 
   9  -2  11     2210.16     2112.26     66.65 o 
  10  -2  11       18.48       16.62     14.58 o 
  11  -2  11     1227.09     1188.98     45.48 o 
  12  -2  11      122.39       91.59     25.38 o 
  13  -2  11      554.95      527.69     41.38 o 
 -14  -1  11      270.31      267.09     44.95 o 
 -13  -1  11      697.55      705.90     61.79 o 
 -11  -1  11      325.18      284.63     32.19 o 
 -10  -1  11     1745.89     1718.30     65.20 o 
  -9  -1  11        9.66       -8.52     15.46 o 
  -8  -1  11     4509.35     4607.63    102.67 o 
  -7  -1  11      129.78      113.56     12.70 o 
  -6  -1  11     3440.93     3745.90    100.46 o 
  -5  -1  11       26.38       30.61      8.05 o 
  -4  -1  11     4925.78     5028.20    112.63 o 
  -3  -1  11     5193.99     5706.65    126.01 o 
  -2  -1  11     4150.90     4108.05    104.96 o 
  -1  -1  11     1751.76     1865.47     51.47 o 
   0  -1  11     9218.87     9592.03    234.47 o 
   1  -1  11      986.20      906.01     24.19 o 
   2  -1  11     3099.65     2836.32    122.03 o 
   3  -1  11     4123.86     3657.06     82.80 o 
   4  -1  11     1787.34     1773.39     55.36 o 
   5  -1  11     7005.60     6817.53    182.35 o 
   6  -1  11     1229.84     1133.53     40.26 o 
   7  -1  11     3915.84     3629.46    102.98 o 
   8  -1  11      245.48      202.06     33.64 o 
   9  -1  11     2097.56     2051.56     65.40 o 
  10  -1  11        0.08        1.75     15.14 o 
  11  -1  11     1777.65     1692.60     58.53 o 
  12  -1  11      228.61      260.05     30.68 o 
  13  -1  11      732.62      735.88     48.33 o 
 -14   0  11      400.44      470.40     53.82 o 
 -12   0  11     1259.68     1308.95     70.16 o 
 -11   0  11     1088.55     1043.96     46.07 o 
 -10   0  11     4234.16     4156.48    137.28 o 
  -9   0  11     1184.32     1233.59     49.86 o 
  -8   0  11     5395.34     5560.23    176.86 o 
  -7   0  11      739.27      746.47     26.59 o 
  -6   0  11     3198.32     3051.34     63.17 o 
  -5   0  11     2062.70     2048.08     43.88 o 
  -4   0  11    21432.34    24642.67    528.82 o 
  -3   0  11     1536.78     1651.52     41.51 o 
  -2   0  11    11923.97    13009.88    429.09 o 
  -1   0  11     5390.31     5683.11    141.78 o 
   0   0  11    12554.79    13082.54    281.70 o 
   1   0  11     3449.10     3501.77     79.52 o 
   2   0  11     3305.11     3282.67     74.91 o 
   3   0  11     3268.70     2956.82     68.07 o 
   4   0  11     3494.38     3202.80     73.34 o 
   5   0  11     3369.12     3036.55     85.71 o 
   6   0  11      396.32      351.27     19.60 o 
   7   0  11     4362.75     4170.06    117.20 o 
   8   0  11      103.94       89.99     15.01 o 
   9   0  11     1848.17     1834.76     60.18 o 
  10   0  11        1.23      -10.18     14.53 o 
  11   0  11     1791.97     1797.36     77.44 o 
  12   0  11       29.05       10.39     17.92 o 
 -14   1  11      380.46      326.29     48.04 o 
 -12   1  11     1231.73     1203.90     67.17 o 
 -11   1  11      294.76      272.01     30.45 o 
 -10   1  11     4142.91     4098.20    136.04 o 
  -9   1  11     2252.76     2227.59     79.67 o 
  -8   1  11     5590.21     5665.55    180.34 o 
  -7   1  11      227.27      252.26     18.99 o 
  -6   1  11     2599.63     2731.90     67.67 o 
  -5   1  11      416.06      494.71     17.65 o 
  -4   1  11    19804.78    22907.64    492.22 o 
  -3   1  11      317.91      352.70     13.46 o 
  -2   1  11     6341.66     6999.42    134.57 o 
  -1   1  11        9.42       24.80      8.07 o 
   0   1  11     9164.89     9527.57    181.61 o 
   1   1  11     3264.43     3169.86     72.47 o 
   2   1  11     3879.50     3674.54    125.02 o 
   3   1  11     3280.99     3237.38     79.83 o 
   4   1  11     1162.55     1130.44     40.68 o 
   5   1  11     4454.82     4203.31    116.37 o 
   6   1  11       27.28       12.13     11.65 o 
   7   1  11     5138.30     4799.14    133.70 o 
   8   1  11        8.06       -9.35     14.05 o 
   9   1  11     2571.51     2681.09     82.28 o 
  10   1  11       26.92       21.34     20.33 o 
  11   1  11     1288.64     1307.77     49.71 o 
  12   1  11       49.88       80.32     20.87 o 
 -14   2  11      340.67      347.42     48.83 o 
 -12   2  11     2193.84     2118.95     79.66 o 
 -11   2  11      440.78      471.69     29.48 o 
 -10   2  11     5316.81     5285.01    171.34 o 
  -9   2  11     2211.77     2215.67     79.38 o 
  -8   2  11     4974.32     5003.45    161.20 o 
  -7   2  11      363.59      339.98     21.44 o 
  -6   2  11     8344.60     8746.41    193.07 o 
  -5   2  11     2306.97     2337.37     56.57 o 
  -4   2  11     7268.11     7517.28    165.85 o 
  -3   2  11      461.57      512.75     16.87 o 
  -2   2  11     4171.61     4055.64     91.79 o 
  -1   2  11      312.32      261.93     22.92 o 
   0   2  11     5939.25     5636.24    125.48 o 
   1   2  11      321.46      301.59     13.95 o 
   2   2  11     7706.02     7917.22    173.67 o 
   3   2  11     3288.19     3251.72     91.41 o 
   4   2  11     3290.91     3058.73     96.87 o 
   5   2  11     2969.71     2957.38     74.87 o 
   6   2  11     1202.64     1003.14     36.76 o 
   7   2  11     2043.44     2052.08     64.26 o 
   8   2  11      264.70      255.14     29.90 o 
   9   2  11     2630.07     2716.31     83.73 o 
  10   2  11       79.04       90.28     28.75 o 
  11   2  11     1750.14     1811.22     63.16 o 
  12   2  11       54.30       11.65     20.31 o 
 -13   3  11     1372.32     1274.26     71.26 o 
 -12   3  11      379.09      331.35     26.18 o 
 -11   3  11      859.04      841.68     40.46 o 
 -10   3  11     1627.95     1461.09     58.02 o 
  -9   3  11     2789.11     2703.53     93.97 o 
  -8   3  11     2192.76     2087.95     74.62 o 
  -7   3  11       69.01       75.80     12.88 o 
  -6   3  11     8650.89     8656.87    220.74 o 
  -5   3  11     1495.73     1494.25     38.61 o 
  -4   3  11     2817.89     2892.75     67.82 o 
  -3   3  11        9.54        7.17      6.94 o 
  -2   3  11     2558.08     2595.94     61.27 o 
  -1   3  11      496.15      518.89     35.98 o 
   0   3  11     2904.73     2843.92     66.47 o 
   1   3  11      557.18      526.43     22.87 o 
   2   3  11     7785.40     7921.48    237.94 o 
   3   3  11      992.53     1006.34     35.06 o 
   4   3  11     4088.07     4206.72    117.07 o 
   5   3  11     2809.12     2850.99     83.51 o 
   6   3  11      796.03      725.47     68.22 o 
   7   3  11     1583.77     1602.09     47.15 o 
   8   3  11      803.51      803.60     30.19 o 
   9   3  11     2078.76     2018.71     58.56 o 
  10   3  11      360.91      301.69     21.34 o 
  11   3  11     1263.85     1242.13     43.90 o 
  12   3  11        7.34        7.05     18.24 o 
 -13   4  11      956.78      871.83     55.81 o 
 -12   4  11      114.22      134.89     20.28 o 
 -11   4  11     1251.74     1260.14     53.39 o 
 -10   4  11      104.76       88.69     30.20 o 
  -9   4  11     3474.86     3210.17    109.24 o 
  -8   4  11      605.44      598.36     30.65 o 
  -7   4  11     1607.61     1644.85     60.73 o 
  -6   4  11     7079.55     6917.14    178.51 o 
  -5   4  11     1886.28     1818.17     56.76 o 
  -4   4  11     4033.28     3804.43     87.38 o 
  -3   4  11     1236.52     1302.66     34.04 o 
  -2   4  11     6635.83     6550.05    145.62 o 
  -1   4  11       14.16       -6.48      7.66 o 
   0   4  11     8871.71     8849.94    194.30 o 
   1   4  11      349.66      326.16     14.10 o 
   2   4  11     5009.50     4899.02    110.72 o 
   3   4  11      565.01      511.07     23.84 o 
   4   4  11     4997.03     4682.95    129.30 o 
   5   4  11     3374.07     3120.34     90.75 o 
   6   4  11     4595.96     4533.85    127.06 o 
   7   4  11      701.99      755.26     33.21 o 
   8   4  11     1400.63     1335.32     48.59 o 
   9   4  11     2150.98     2264.52     73.36 o 
  10   4  11      313.21      340.79     26.32 o 
  11   4  11      973.43     1019.16     44.63 o 
 -13   5  11     1092.83     1040.55     49.66 o 
 -12   5  11      151.25      155.83     22.22 o 
 -11   5  11     1023.74      963.10     45.13 o 
 -10   5  11      228.18      237.16     22.16 o 
  -9   5  11     1194.32     1170.36     48.96 o 
  -8   5  11     1551.85     1386.99     54.73 o 
  -7   5  11     1434.34     1390.06     54.06 o 
  -6   5  11     5088.83     4850.49    129.04 o 
  -5   5  11      556.92      587.25     24.67 o 
  -4   5  11     2303.04     2319.28     56.33 o 
  -3   5  11       99.21      110.74     15.80 o 
  -2   5  11     4861.08     4937.19    111.78 o 
  -1   5  11       38.41       37.26     10.31 o 
   0   5  11     5921.65     5838.10    144.11 o 
   1   5  11      291.42      291.12     27.11 o 
   2   5  11     2935.82     2815.71     82.01 o 
   3   5  11     1812.74     1914.80     59.90 o 
   4   5  11     1852.79     1801.10     57.43 o 
   5   5  11     1873.26     1846.57     59.74 o 
   6   5  11     2836.77     2892.16     86.95 o 
   7   5  11      566.70      617.92     30.44 o 
   8   5  11     1070.89     1139.07     44.93 o 
   9   5  11     1563.85     1565.08     56.73 o 
  10   5  11      412.73      365.98     27.71 o 
  11   5  11     1299.25     1418.45     69.33 o 
 -13   6  11     1685.76     1518.02     65.01 o 
 -12   6  11      213.84      182.64     23.17 o 
 -11   6  11     1493.26     1345.10     57.25 o 
 -10   6  11      404.53      368.65     27.02 o 
  -9   6  11     1210.78     1178.78     50.02 o 
  -8   6  11     2967.08     2700.22    106.39 o 
  -7   6  11     1943.81     1833.85     67.91 o 
  -6   6  11     1409.17     1394.23     55.36 o 
  -5   6  11      511.83      485.69     22.77 o 
  -4   6  11     7430.59     7271.58    187.55 o 
  -3   6  11       39.28       33.19      9.66 o 
  -2   6  11     9851.39     9951.23    219.32 o 
  -1   6  11      172.71      176.88     14.85 o 
   0   6  11     6682.95     6376.23    142.60 o 
   1   6  11        5.03       -3.13      9.44 o 
   2   6  11     2319.92     2255.02     68.83 o 
   3   6  11     1972.94     1818.73     58.29 o 
   4   6  11     4568.92     4484.49    242.52 o 
   5   6  11      706.63      695.90     35.53 o 
   6   6  11     2767.38     2833.22     86.49 o 
   7   6  11      330.78      368.22     25.12 o 
   8   6  11      994.58      974.25     52.15 o 
   9   6  11      924.23      873.04     50.55 o 
  10   6  11      550.07      569.47     41.64 o 
 -13   7  11      986.66      928.12     48.15 o 
 -12   7  11       75.95       34.60     20.00 o 
 -11   7  11     1479.53     1335.37     85.56 o 
 -10   7  11      237.20      231.54     23.55 o 
  -9   7  11     1486.82     1441.50     58.95 o 
  -8   7  11      909.12      859.40     40.75 o 
  -7   7  11     1850.30     1857.54     69.77 o 
  -6   7  11      210.75      196.58     19.73 o 
  -5   7  11     1257.16     1248.62     42.34 o 
  -4   7  11     2783.96     2683.17     77.03 o 
  -3   7  11     1952.56     2003.65    120.09 o 
  -2   7  11     4897.65     4691.81    108.28 o 
  -1   7  11      673.66      600.73     22.30 o 
   0   7  11     6402.11     6488.62    146.55 o 
   1   7  11      204.76      150.19     12.57 o 
   2   7  11     3746.83     3632.40    133.60 o 
   3   7  11      236.92      253.62     20.69 o 
   4   7  11     4777.12     4920.31    138.24 o 
   5   7  11      158.18      165.21     24.72 o 
   6   7  11     1562.50     1513.79     67.95 o 
   7   7  11      439.29      405.27     39.57 o 
   8   7  11      589.88      541.26     39.97 o 
   9   7  11      375.64      389.27     36.73 o 
 -13   8  11      843.48      745.13     44.17 o 
 -12   8  11       61.05       41.68     20.86 o 
 -11   8  11     1002.23      928.29     47.12 o 
 -10   8  11      153.60      129.49     21.35 o 
  -9   8  11     1539.34     1423.36    122.68 o 
  -8   8  11      272.63      218.52     22.36 o 
  -7   8  11     1441.56     1421.10     57.89 o 
  -6   8  11     1489.30     1388.00     94.93 o 
  -5   8  11      483.41      451.76     24.04 o 
  -4   8  11     4441.13     4489.26    121.08 o 
  -3   8  11     1039.11     1019.83     57.65 o 
  -2   8  11     2076.06     2013.76     60.97 o 
  -1   8  11      494.43      497.70     21.12 o 
   0   8  11     4314.00     4408.37    103.09 o 
   1   8  11      287.03      257.85     20.52 o 
   2   8  11     2954.13     3104.88    165.89 o 
   3   8  11      187.28      142.26     23.80 o 
   4   8  11     3550.61     3576.72    133.14 o 
   5   8  11       28.76       21.48     23.47 o 
   6   8  11     1324.55     1302.94     70.81 o 
   7   8  11     1089.70     1256.11     63.35 o 
   8   8  11     1103.96     1176.81     61.58 o 
 -12   9  11       76.31      111.31     57.50 o 
 -11   9  11      864.59      845.99     45.56 o 
 -10   9  11       81.01       37.02     19.87 o 
  -9   9  11     1974.88     1888.12     96.97 o 
  -8   9  11       59.65       58.90     18.96 o 
  -7   9  11     1860.07     1974.66     76.31 o 
  -6   9  11     1182.31     1094.60     49.29 o 
  -5   9  11     1667.48     1724.04     55.57 o 
  -4   9  11     3324.49     3207.49     91.00 o 
  -3   9  11     1098.44     1113.90     40.38 o 
  -2   9  11      102.73      117.18     22.97 o 
  -1   9  11      537.62      499.81     24.98 o 
   0   9  11     3281.08     3261.20     91.92 o 
   1   9  11       30.66       19.72     19.34 o 
   2   9  11     1010.11     1061.55     56.31 o 
   3   9  11        6.67       -1.73     36.38 o 
   4   9  11     2118.10     2400.79    137.98 o 
   5   9  11       30.37        0.72     23.80 o 
   6   9  11      965.65     1032.05     56.79 o 
   7   9  11      100.77       63.64     27.21 o 
 -11  10  11      795.56      825.14     46.61 o 
 -10  10  11       73.73       46.93     22.17 o 
  -9  10  11     1024.96     1027.58     51.04 o 
  -8  10  11       98.23      101.49     23.97 o 
  -7  10  11     1603.24     1689.00     69.42 o 
  -6  10  11      201.52      214.45     24.44 o 
  -5  10  11     1000.30      954.55     46.25 o 
  -4  10  11     1069.16     1092.01     49.90 o 
  -3  10  11      362.93      379.76     28.31 o 
  -2  10  11      324.75      282.69     24.77 o 
  -1  10  11      912.23      844.68     41.69 o 
   0  10  11     1860.54     2000.86     82.38 o 
   1  10  11      325.15      274.00     29.27 o 
   2  10  11     1321.92     1416.65     66.42 o 
   3  10  11       92.59       86.73     26.31 o 
   4  10  11      803.14      819.12     49.02 o 
   5  10  11      111.14       89.55     27.10 o 
   6  10  11      707.22      723.67     48.85 o 
 -10  11  11        1.77       30.40     22.97 o 
  -9  11  11     1290.67     1297.63     60.47 o 
  -8  11  11       86.77       63.34     23.60 o 
  -7  11  11      516.36      500.55     35.29 o 
  -6  11  11      138.08      152.42     23.57 o 
  -5  11  11     1279.57     1302.07     85.46 o 
  -4  11  11      313.02      299.99     27.85 o 
  -3  11  11      838.95      863.64     44.45 o 
  -2  11  11      757.22      761.25     47.69 o 
  -1  11  11     1259.52     1288.88     56.85 o 
   0  11  11     1373.35     1400.34     97.57 o 
   1  11  11      303.08      319.49     55.06 o 
   2  11  11      839.48      936.78     53.14 o 
   3  11  11      213.95      186.74     29.37 o 
   4  11  11      600.29      690.64     69.81 o 
   5  11  11        0.21       -5.76     39.17 o 
  -9  12  11     1418.55     1509.56    107.63 o 
  -8  12  11       59.67       32.54     24.34 o 
  -7  12  11      391.82      442.85     35.41 o 
  -6  12  11      187.98      161.48     26.24 o 
  -5  12  11     1043.63     1251.05     83.96 o 
  -4  12  11      185.15      180.04     30.45 o 
  -3  12  11      690.68      679.45     39.80 o 
  -2  12  11      579.50      599.16     37.42 o 
  -1  12  11      593.63      542.98     36.39 o 
   0  12  11     1240.35     1245.26     92.88 o 
   1  12  11      221.29      261.81     47.94 o 
   2  12  11      669.55      659.33    109.28 o 
   3  12  11       69.90       43.19     26.41 o 
  -7  13  11      727.41      808.94     48.55 o 
  -6  13  11        2.99       -3.79     24.58 o 
  -5  13  11      792.07      776.50     45.95 o 
  -4  13  11       54.52       67.20     24.95 o 
  -3  13  11      652.90      692.25     62.09 o 
  -2  13  11      778.43      874.26     46.39 o 
  -1  13  11      439.67      429.54     58.20 o 
   0  13  11      531.68      592.48     62.29 o 
   1  13  11      323.20      266.89     51.62 o 
  -3 -14  12        9.81       18.56     22.83 o 
  -2 -14  12      581.71      590.25     39.56 o 
  -1 -14  12       11.99      -21.63     21.63 o 
   0 -14  12      526.50      564.83     38.41 o 
   1 -14  12        2.97      -26.46     26.81 o 
   2 -14  12      238.53      229.32     27.39 o 
   3 -14  12       97.43       98.56     26.71 o 
   4 -14  12      310.21      358.58     38.27 o 
   5 -14  12      215.84      236.00     32.19 o 
  -5 -13  12       38.68       64.65     23.92 o 
  -4 -13  12      836.41      904.47     48.73 o 
  -3 -13  12       18.87       16.05     21.17 o 
  -2 -13  12      684.75      716.24     42.20 o 
  -1 -13  12       78.34       44.26     42.26 o 
   0 -13  12      848.27      790.52     63.88 o 
   1 -13  12       12.56      -27.30     31.09 o 
   2 -13  12      449.60      419.24     31.05 o 
   3 -13  12      156.30      152.68     29.20 o 
   4 -13  12      997.21      975.88     61.99 o 
   5 -13  12       33.15       50.53     25.11 o 
   6 -13  12      202.31      269.98     35.18 o 
   7 -13  12      254.43      250.15     35.38 o 
  -6 -12  12      110.93      112.93     24.06 o 
  -5 -12  12        9.44      -11.62     20.33 o 
  -4 -12  12     1149.11     1271.20     58.06 o 
  -3 -12  12       80.09       66.69     20.70 o 
  -2 -12  12      876.64      827.53    125.52 o 
  -1 -12  12       13.69        0.67     18.90 o 
   0 -12  12     1238.84     1290.34     96.37 o 
   1 -12  12       29.44       44.44     19.45 o 
   2 -12  12      985.28      986.11     46.87 o 
   3 -12  12      106.48      119.88     22.20 o 
   4 -12  12     1291.03     1316.13     56.49 o 
   5 -12  12       52.96       60.89     23.82 o 
   6 -12  12      756.90      683.37     49.73 o 
   7 -12  12      241.13      207.49     31.99 o 
   8 -12  12      345.92      422.56     42.56 o 
  -8 -11  12      270.96      279.05     48.44 o 
  -7 -11  12      494.51      438.14     55.96 o 
  -6 -11  12      182.98      214.06     26.09 o
[truncated: 255,302 more chars]
